# Supplementary material for: Distinct Cytoplasmic and Nuclear Functions of the Stress Induced Protein DDIT3/CHOP/GADD153
Source: PLoS One. 2012 Apr 9;7(4):e33208. doi: 10.1371/journal.pone.0033208 (PMC3322118; doi:10.1371/journal.pone.0033208)
Supplement: Table S3 — QPCR validation of microarray results. (XLS) [file pone.0033208.s013.xls]

## Sheet: 2a
		Gene	log2-fold change
Upregulated in cells with cytoplasmic DDIT3		HCLS1	4.762
		OCIAD2	4.253
		ACTL8	4.031
		NEFL	3.631
		RCCD1	3.358
		SERPINB2	2.87
		RBM47	2.459
		SLC38A1	2.338
		HSPA1A	2.291
		SLAMF7	2.276
		IL24	2.208
		LYPD1	2.062
		NRXN3	2.061
		SIGLEC15	2.037
		TNFAIP2	2.035
		ATF3	1.975
		FRG2	1.947
		IL11	1.942
		AKAP12	1.941
		DBNDD2	1.928
		FLNC	1.877
		MAOA	1.838
		FADS2	1.8
		ANXA10	1.774
		HSPA6	1.742
		IL1B	1.713
		EMB	1.695
		GCNT3	1.674
		GGTLC1	1.673
		SNX10	1.667
		LOC133874	1.635
		HMGN3	1.628
		C10ORF35	1.606
Downregulated in cells with cytoplasmic DDIT3		ARMCX2	-3.785
		EPAS1	-3.477
		TPO	-3.418
		KIAA1199	-2.931
		FN1	-2.839
		TRIML2	-2.773
		CILP	-2.61
		DKK3	-2.516
		SDC2	-2.417
		CASP1	-2.412
		BDKRB1	-2.341
		RAB31	-2.328
		CCDC30	-2.321
		DNAH6	-2.31
		HAS2	-2.247
		HHIPL2	-2.24
		B3GNT9	-2.227
		ACTN2	-2.225
		ANGPTL2	-2.218
		CSPG4	-2.197
		GRB14	-2.152
		TDO2	-2.14
		LOX	-2.101
		GSTM3 (includes EG:2947)	-2.075
		CA9	-2.067
		EML1 (includes EG:2009)	-2.067
		UNC5B	-2.015
		HEPH	-1.979
		ADRA1B	-1.948
		HTRA1	-1.924
		C10ORF10	-1.921
		GPC6	-1.921
		RAB39B	-1.921
		RPS6KA2	-1.896
		NMRAL1	-1.888
		GALNTL4	-1.884
		IL21R	-1.865
		JAG1	-1.858
		PAPPA	-1.829
		FZD8	-1.816
		LOC26080	-1.813
		ACVRL1	-1.812
		COL6A3	-1.808
		NME4	-1.806
		CYB5R2	-1.802
		CD70	-1.777
		CRYAB	-1.776
		CNIH3	-1.756
		WDR51B	-1.714
		GALNT4	-1.709
		CA12	-1.695
		NOV	-1.69
		LOXL3	-1.672
		CDH11	-1.67
		ACP5	-1.642
		DSTN	-1.64
		BNC2	-1.627
		PRSS23	-1.611
		FZD4	-1.607
		BEX1	-1.605
		TPCN1	-1.594

## Sheet: 2b
		Gene	log2-fold change 2h	log2-fold change 8h
Regulated after tamoxifen induction at two hours		FAM189A2	1.286
		HBB (includes EG:3043)	1.061
		KIAA1609	1.031
		TPO	1.018
		ZNF30	1.205
		ARHGAP12	-1.006
		CDC42EP2	-1.101
		CLEC14A	-1.12
		CTGF	-1.051
		CTNNA1	-1.039
		CYR61	-1.006
		DTWD2	-1.522
		DUSP5	-1.398
		GP1BA	-1.086
		HOOK1	-1.282
		IL20	-1.4
		JUN	-1.297
		KLF6	-1.81
		LGALS7	-1.054
		LHFPL1	-1.19
		LOC285696	-1.019
		PAX2	-1.532
		PDXDC1	-1.088
		PHLDA1	-1.235
		PRNT	-1.38
		SLC2A12	-1.59
		SOX9	-1.027
		SPRY2	-1.106
		SPRY4	-1.058
		SYVN1	-1.976
		TMEM95	-1.824
		UBQLN3	-1.634
Regulated after tamoxifen induction at both two and eight hours		ALDH16A1	1.033	1.592
		ATF7IP	1.029	1.175
		CSRNP2	1.348	1.304
		EGR1	1.229	3.419
		GTPBP4	1.274	1.423
		GADD45A	-1.399	-1.456
		IRF2BP2	-1.08	-1.179
		LDLR	-1.206	-1.124
		PLK2	-1.024	-1.385
		RND3	-1.025	-1.425
		SGK1	-1.283	-1.04
		TXNIP	-1.616	-1.613
		ZFP36L1	-1.782	-1.16
Regulated after tamoxifen induction at eight hours		AMMECR1L		1.109
		BCORL1		1.363
		C12ORF34		1.138
		C3ORF39		1.672
		CYB5R1		1.179
		GABPB1 (includes EG:2553)		1.294
		KIAA0528		1.1
		KIF23		1.144
		MAPRE1		1.129
		RAD54L2		1.073
		RBM45		1.08
		SNAPIN		1.089
		TTC5		1.12
		VPS54		1.066
		AGPAT9		-1.345
		ATF3		-1.049
		DENND3		-1.163
		DUSP10		-1.106
		EMP1		-1.087
		HIVEP2		-1.329
		HSPA1A		-2.196
		IL7R		-1.249
		MCHR2		-2.654
		MYBL1		-1.064
		NEDD4L		-1.137
		NEK6		-1.095
		PDP1		-1.185
		PLAT		-1.083
		PTPRR		-1.486
		S1PR4		-1.012
		SH3D20		-1.161
		SH3PXD2A		-1.077
		SMAD3		-1.156
		SORBS2		-1.324
		SYNGR2		-1.07
		TCEAL1		-1.129
		TMEM158		-1.034
		TOX2		-1.028
		TPST1		-1.412

## Sheet: 2c
Raw scaled normalized relative quantities, (average morEGFP 0h = 1)
		RND3	KIF23	RBL1	E2F7	TPO	HDAC4	PLK2	IL7R	SGK1	ATF3	GADD45A	CDK6	CCND1	SMAD3	CDC25A	Gadd45b	CREB1	ID2	EGR1	ID1	ID3	SNAI1	SNAI2	JUN	SCOTIN	HERPUD1	MAPRE1	CEBPB	CLSPN	TREX1	DAP3	BCORI	TAF15	FUS
	morEGFP clone 1 0h	0.958502	0.976518	0.880926	0.958638	0.712357	0.974848	0.885615	0.989194	1.13671	0.981659	1.03524	0.742615	0.97189	0.995264	0.860501	1.04553	0.893989	1.37883	1.42685	1.14305	1.31101	1.49865	1.03508	0.796255	0.868995	1.09909	0.907223	1.18719	0.908076	0.868184	1.09415	0.901154	0.896524	1.05398
	morEGFP clone 2 0h	1.0415	1.02348	1.11907	1.04136	1.28764	1.02515	1.11438	1.01081	0.863291	1.01834	0.964765	1.25738	1.02811	1.00474	1.1395	0.95447	1.10601	0.62117	0.573154	0.85695	0.688989	0.501347	0.964921	1.20374	1.13101	0.900911	1.09278	0.812808	1.09192	1.13182	0.905847	1.09885	1.10348	0.946025
	morEGFP clone 1 2h	1.34165	1.10664	0.979025	0.963016	0.832099	1.07076	1.0361	1.2155	1.97405	2.21853	0.943872	1.17371	1.2313	1.10883	1.16202	2.5334	0.834234	4.50458	1.39928	1.76458	2.79952	2.85637	1.68816	0.877526	0.903346	1.47674	1.04942	1.48964	0.979963	1.12664	1.11704	0.913864	0.900527	1.17805
	morEGFP clone 2 2h	1.20481	1.05752	1.09741	0.851477	1.26471	0.929084	0.989806	1.08815	1.43405	2.9392	0.785935	0.999127	1.09611	1.00128	1.18782	2.41907	0.959539	4.78756	1.11111	1.86611	2.85926	2.66526	1.94079	1.30402	1.10218	1.17764	1.44855	1.26167	1.16787	1.05038	0.820033	0.873767	0.93686	1.05179
	morEGFP clone 1 8h	1.0019	1.21242	1.23775	1.28821	0.772816	1.04895	0.980391	1.20705	1.17826	1.23393	0.983983	1.23071	1.0844	1.07599	1.20455	1.3542	1.04283	1.27941	1.91483	1.06351	1.37498	1.06067	1.27619	1.0259	0.97996	1.21897	1.09698	1.14369	1.19762	1.14245	1.23884	1.12799	1.05062	1.62456
	morEGFP clone 2 8h	0.745711	1.04211	0.947438	0.962276	0.925026	0.795203	0.617041	0.859661	0.768521	0.890781	0.712521	0.958648	0.908926	0.897649	0.944598	1.52376	1.096	1.27306	0.747322	1.2129	1.92489	1.15965	1.20481	1.08018	0.872783	0.802732	1.29621	0.857778	0.98225	1.2558	0.638428	1.04745	0.900272	1.11026
	DDIT3morEGFP clone 3 0h	1.26589	0.921205	1.14803	1.59259	0.0398461	1.18815	0.879301	1.5046	1.36171	8.72432	0.959245	1.00026	1.07491	0.956276	1.23145	1.64164	1.05067	1.13632	1.6942	0.955319	0.855703	0.334208	0.400627	1.19172	1.42989	1.00287	1.34056	1.16767	1.15928	2.04632	1.15367	1.14902	1.03622	1.61977
	DDIT3morEGFP clone 4 0h	0.981475	0.860528	0.765306	1.40985	0.168764	0.716521	0.967144	0.805141	1.04555	2.93191	1.10665	1.1386	0.866751	0.929283	1.26636	1.20762	1.06694	0.633337	1.53232	1.11209	0.563913	0.540241	0.443474	0.782345	1.01686	0.885017	1.07159	0.876217	0.981939	0.901233	1.11506	1.26073	0.899927	1.14263
	DDIT3morEGFP clone 3 2h	0.599133	0.895729	1.14506	1.08649	0.0527289	1.03303	0.355986	1.14139	0.353174	5.44293	0.470877	0.867767	0.982965	0.739713	1.29856	1.40458	0.841421	1.22168	4.6222	0.55243	0.670172	0.695128	0.174148	0.241754	1.13957	1.10173	1.50815	0.664557	1.024	1.60467	1.15788	1.43068	1.01425	1.51905
	DDIT3morEGFP clone 4 2h	1.13982	0.919369	0.895491	1.20617	0.178277	0.771761	0.816923	0.786353	0.768994	6.04254	0.739778	1.18023	0.89623	0.881225	1.25233	1.84159	0.872557	1.42881	2.49803	0.674652	0.372332	1.19975	0.356497	0.401215	0.883858	0.996057	1.17497	0.686123	1.09751	1.20419	1.27398	1.44893	0.94086	1.61023
	DDIT3morEGFP clone 3 8h	0.378974	0.981512	1.49628	1.04056	0.0409562	0.458503	0.189217	0.3819	0.517851	2.78486	0.349717	0.452418	0.416823	0.264877	1.45023	1.01167	1.20007	0.773764	33.3259	1.03976	0.857122	0.346302	0.160743	0.659637	0.99183	0.935977	1.33657	0.898509	1.39208	0.912787	1.08766	2.86554	0.825056	1.28909
	DDIT3morEGFP clone 4 8h	0.699057	0.948723	1.12506	1.22564	0.159601	0.407827	0.436571	0.458645	0.715645	3.33234	0.566397	0.684791	0.600441	0.497207	1.62863	0.929218	1.17966	0.594355	23.1852	0.723871	0.711567	0.535173	0.235306	0.699549	1.0857	0.983039	1.74435	0.654478	1.19216	0.897203	0.952836	2.67379	0.778905	1.3623
Comparisons with array data (log2-fold change)
		RND3	KIF23	RBL1	E2F7	TPO	HDAC4	PLK2	IL7R	SGK	ATF3	GADD45A	CDK6	CCND1	SMAD3	CDC25A	GADD45B	CREB1	ID2	EGR1	ID1	ID3	SNAI1	SNAI2	JUN	SCOTIN	HERPUD1	MAPRE1	CEBPB	CLSPN	TREX1	DAP3	BCORL1	TAF15	FUS
Array	morEGFP 2h - morEGFP 0h	0.269925	0.0752669	0.0580154	-0.220202	0.0428158	-0.0787043	-0.207328	-0.257937	0.415128	0.384504	-0.540173	0.0878911	0.0694645	-0.161567	0.352584	1.01226	-0.139638	1.709	0.00629041	1.12665	0.790786	1.0823	0.595019	-0.340909	-0.0443209	0.095344	0.0970451	0.496759	-0.0186921	-0.147668	-0.515184	-0.0714619	-0.0670169	0.0598522
	morEGFP 8h - morEGFP 0h	-0.0337513	0.443153	0.267419	0.00946816	-0.0241976	0.130031	0.143014	-0.235151	-0.349138	0.123882	-0.192578	0.215755	-0.133447	-0.0947044	0.447788	0.381029	-0.103288	-0.137975	0.607916	0.288943	0.429996	-0.110728	0.242559	-0.0176035	-0.127053	-0.521348	0.0497448	-0.156006	0.075143	0.197107	-0.545048	0.055951	0.0222567	0.486037
	DDIT3morEGFP 2h - DDIT3morEGFP 0h	-1.02506	0.690953	0.20027	-0.776106	1.0182	-0.144438	-1.02352	-0.446268	-1.28314	-0.598028	-1.39879	0.0336951	-0.200423	-0.145642	0.0785058	0.154897	-0.0516823	0.0453548	1.22869	-0.618714	-0.246612	0.286474	-0.404171	-1.29683	0.736797	0.299468	0.97645	-0.64011	0.448838	0.498899	0.104001	0.83253	-0.0592224	-0.0428033
	DDIT3morEGFP 8h - DDIT3morEGFP 0h	-1.42466	1.14352	0.618929	-0.781604	0.684309	-0.620052	-1.38456	-1.24932	-1.03988	-1.04897	-1.45616	-0.505927	-0.794618	-1.15596	0.822857	-0.543619	0.251044	-0.705953	3.4189	-0.220683	-0.239941	-0.466205	-0.56626	-0.452878	0.658694	-0.00836049	1.12869	-0.780208	0.415949	0.531008	0.153998	1.36265	0.105424	-0.0648186
qPCR	morEGFP 2h - morEGFP 0h	0.273232	0.082075	0.0382185	-0.0927535	0.0484025	-8e-05	0.0129545	0.151822	0.704047	1.57887	-0.135097	0.0864165	0.163703	0.0550535	0.17492	1.47623	-0.103113	3.64607	0.255193	0.815349	1.82939	1.76082	0.814477	0.0907745	0.0027635	0.327193	0.248984	0.375654	0.073914	0.088508	-0.0314625	-0.106185	-0.0813065	0.114918
	morEGFP 2h - morEGFP 0h	-0.126194	0.127262	0.092595	0.125242	-0.151079	-0.0779225	-0.201284	0.0333535	-0.0266115	0.062354	-0.151748	0.094678	-0.003336	-0.0131805	0.074574	0.438984	0.0694175	0.276236	0.331078	0.138207	0.649938	0.110159	0.240497	0.053038	-0.0736285	0.0108485	0.196593	0.000734	0.089933	0.199129	-0.0613675	0.087723	-0.0245525	0.367407
	DDIT3morEGFP 2h - DDIT3morEGFP 0h	-0.254203	0.0166825	0.0636075	-0.354887	0.011198	-0.049943	-0.336768	-0.190998	-0.642546	-0.085383	-0.427621	-0.045433	-0.031233	-0.13231	0.026541	0.198451	-0.201813	0.440416	1.94685	-0.420166	-0.188556	0.510216	-0.156728	-0.66555	-0.211664	0.104949	0.13548	-0.346606	-0.0098505	-0.069345	0.0815685	0.234931	0.0094795	0.183441
	DDIT3morEGFP 8h - DDIT3morEGFP 0h	-0.584665	0.074251	0.354004	-0.368118	-0.0040265	-0.519172	-0.610329	-0.734598	-0.586882	-2.76952	-0.574891	-0.500829	-0.462199	-0.561738	0.290524	-0.454186	0.131063	-0.200767	26.6423	-0.151892	0.0745365	0.003513	-0.224026	-0.307441	-0.184614	0.015562	0.334381	-0.245452	0.221511	-0.568779	-0.114112	1.56479	-0.166095	-0.0555015
	*red dot corresponds to EGR1
