# Supplementary material for: Distinct Cytoplasmic and Nuclear Functions of the Stress Induced Protein DDIT3/CHOP/GADD153
Source: PLoS One. 2012 Apr 9;7(4):e33208. doi: 10.1371/journal.pone.0033208 (PMC3322118; doi:10.1371/journal.pone.0033208)
Supplement: Table S4 — Functional categories regulated by DDIT3. (XLS) [file pone.0033208.s014.xls]

## Sheet: 3a-cytoplasmic
Category	Function	Function Annotation	p-value	Molecules	No Molecules
Cancer	tumorigenesis	tumorigenesis	6.7e-08	ADRA1B, AKAP12, ANGPTL2, ANXA10, ATF3, BDKRB1, BEX1, CA9, CASP1, CD70, CDH11, COL6A3, CRYAB, DSTN, EML1 (includes EG:2009), EPAS1, FN1, FZD4, GALNTL4, HAS2, HCLS1, HTRA1, IL24, IL1B, JAG1, KIAA1199, LOX, MAOA, NME4, NOV, PAPPA, PRSS23, RAB31, SDC2, SERPINB2, TDO2	36
Cancer	tumorigenesis	tumorigenesis of tumor cell lines	0.0146	ATF3, EPAS1, HAS2	3
Cancer	neoplasia	neoplasia	1.4e-07	ADRA1B, AKAP12, ANGPTL2, ANXA10, ATF3, BDKRB1, BEX1, CA9, CASP1, CD70, CDH11, COL6A3, DSTN, EML1 (includes EG:2009), EPAS1, FN1, FZD4, GALNTL4, HCLS1, HTRA1, IL24, IL1B, JAG1, KIAA1199, LOX, MAOA, NME4, NOV, PAPPA, PRSS23, RAB31, SDC2, SERPINB2, TDO2	34
Cancer	neoplasia	neoplasia of organ	0.0135	AKAP12, SERPINB2	2
Cancer	cancer	cancer	1.97e-06	ADRA1B, AKAP12, ANGPTL2, ANXA10, ATF3, BDKRB1, BEX1, CA9, CASP1, CD70, CDH11, COL6A3, DSTN, EPAS1, FN1, FZD4, GALNTL4, HCLS1, HTRA1, IL24, IL1B, JAG1, KIAA1199, LOX, MAOA, NME4, PAPPA, PRSS23, RAB31, SDC2, TDO2	31
Cancer	colorectal cancer	colorectal cancer	7.28e-06	ADRA1B, ANGPTL2, BEX1, COL6A3, EPAS1, FN1, FZD4, HCLS1, HTRA1, JAG1, KIAA1199, PAPPA, PRSS23, RAB31	14
Cancer	tumor	tumor	3.47e-05	ADRA1B, AKAP12, ATF3, BDKRB1, BEX1, CA9, CASP1, CD70, CDH11, COL6A3, CRYAB, DSTN, EPAS1, FN1, IL24, IL1B, JAG1, LOX, MAOA, NME4, NOV, SDC2, SERPINB2, TDO2	24
Cancer	primary tumor	primary tumor	0.000292	ADRA1B, AKAP12, BDKRB1, BEX1, CA9, CASP1, CD70, CDH11, COL6A3, DSTN, EPAS1, FN1, IL24, IL1B, LOX, MAOA, NME4, NOV, SDC2, SERPINB2, TDO2	21
Cancer	mucoepidermoid carcinoma	mucoepidermoid carcinoma	0.00123	COL6A3, FN1, NME4	3
Cancer	malignant tumor	malignant tumor	0.00137	ADRA1B, AKAP12, BDKRB1, BEX1, CA9, CASP1, CD70, CDH11, COL6A3, DSTN, EPAS1, FN1, IL24, IL1B, LOX, MAOA, NME4, SDC2, TDO2	19
Cancer	digestive organ tumor	digestive organ tumor	0.00382	BDKRB1, CASP1, COL6A3, DSTN, FN1, IL1B, NME4, TDO2	8
Cancer	carcinoma	carcinoma	0.00401	ADRA1B, BDKRB1, BEX1, CA9, CASP1, CD70, CDH11, COL6A3, DSTN, EPAS1, FN1, LOX, NME4, TDO2	14
Cancer	focus formation	focus formation of colon cancer cell lines	0.00979	ATF3	1
Cancer	hyperplasia	hyperplasia of prostatic lobe	0.00979	AKAP12	1
Cancer	hyperplasia	hyperplasia of synovial joint	0.00979	IL1B	1
Cancer	transformation	transformation of mesenchyme	0.00979	HAS2	1
Cancer	transformation	transformation of cells	0.00998	ANGPTL2, ATF3, HAS2, HCLS1, HSPA1A, JAG1, LOX	7
Cancer	transformation	transformation of eukaryotic cells	0.0146	ATF3, HAS2, HCLS1, HSPA1A, JAG1, LOX	6
Cellular Movement	invasion	invasion of tumor cell lines	4.65e-07	ATF3, BDKRB1, CSPG4, DKK3, FN1, HAS2, LOX, NOV, PAPPA, SDC2, UNC5B	11
Cellular Movement	invasion	invasion of eukaryotic cells	1.4e-06	ATF3, BDKRB1, CSPG4, DKK3, FN1, HAS2, IL1B, LOX, NOV, PAPPA, SDC2, UNC5B	12
Cellular Movement	invasion	invasion of bone cancer cell lines	9.41e-06	DKK3, NOV, SDC2	3
Cellular Movement	invasion	invasion of colon cancer cell lines	0.000921	ATF3, HAS2, UNC5B	3
Cellular Movement	invasion	invasion of prostate cancer cell lines	0.000992	ATF3, BDKRB1, FN1	3
Cellular Movement	invasion	invasion of fibrosarcoma cell lines	0.00516	FN1, SDC2	2
Cellular Movement	invasion	invasion of ovarian cancer cell lines	0.00516	ATF3, PAPPA	2
Cellular Movement	emigration	emigration of endothelial cells	2.38e-05	BDKRB1, IL1B	2
Cellular Movement	emigration	emigration of leukocytes	0.0107	BDKRB1, IL1B	2
Cellular Movement	migration	migration of bone cancer cell lines	3.16e-05	FN1, NOV, SDC2	3
Cellular Movement	migration	migration of Schwann cells	0.00273	CSPG4, FN1	2
Cellular Movement	migration	migration of cell lines	0.00386	BDKRB1, FN1, HAS2, IL11, JAG1, LOX, NOV, SDC2	8
Cellular Movement	migration	migration of tumor cell lines	0.00632	BDKRB1, FN1, HAS2, LOX, NOV, SDC2	6
Cellular Movement	migration	migration of fibrosarcoma cell lines	0.00664	FN1, SDC2	2
Cellular Movement	migration	migration of fibroblast cell lines	0.00741	FN1, HAS2, JAG1	3
Cellular Movement	migration	migration of eukaryotic cells	0.00845	ACVRL1, BDKRB1, CSPG4, FN1, HAS2, IL11, IL1B, JAG1, LOX, NOV, SDC2, SERPINB2	12
Cellular Movement	migration	migration of endothelial cells	0.00964	ACVRL1, BDKRB1, FN1, IL1B	4
Cellular Movement	migration	migration of pyramidal neurons	0.00979	FN1	1
Cellular Movement	beat	beat of ventricular myocytes	0.00491	IL1B	1
Cellular Movement	haptotaxis	haptotaxis of breast cancer cell lines	0.00491	FN1	1
Cellular Movement	cell movement	cell movement of eukaryotic cells	0.00614	BDKRB1, CASP1, CDH11, CSPG4, DKK3, FN1, IL1B, LOX, NOV, SDC2	10
Cellular Movement	cell movement	cell movement	0.00652	BDKRB1, CASP1, CDH11, CSPG4, DKK3, DSTN, FN1, IL1B, LOX, NOV, SDC2	11
Cellular Movement	cell movement	cell movement of normal cells	0.0117	BDKRB1, CASP1, CDH11, CSPG4, FN1, IL1B, LOX, NOV	8
Cellular Movement	cell movement	cell movement of fibroblast cell lines	0.0142	FN1, LOX	2
Cellular Movement	scattering	scattering of keratinocytes	0.00979	CSPG4	1
Cellular Movement	segregation	segregation of sensory projections	0.00979	MAOA	1
Cellular Movement	chemotaxis	chemotaxis of fibroblasts	0.0114	IL1B, NOV	2
Cell Death	apoptosis	apoptosis of brain cancer cell lines	7.78e-07	CASP1, CRYAB, CSPG4, IL24, JAG1, UNC5B	6
Cell Death	apoptosis	apoptosis of tumor cell lines	0.000275	ATF3, CASP1, CRYAB, CSPG4, DKK3, FN1, HCLS1, HSPA1A, IL24, IL1B, JAG1, MAOA, SDC2, UNC5B	14
Cell Death	apoptosis	apoptosis of prostate cancer cell lines	0.000555	CASP1, DKK3, FN1, HSPA1A, IL24	5
Cell Death	apoptosis	apoptosis of connective tissue cells	0.00079	ATF3, CASP1, FN1, IL24, IL1B, RPS6KA2	6
Cell Death	apoptosis	apoptosis of eukaryotic cells	0.000944	ATF3, CASP1, CD70, CRYAB, CSPG4, DKK3, FN1, HAS2, HCLS1, HSPA1A, IL11, IL24, IL1B, JAG1, MAOA, NEFL, RPS6KA2, SDC2, UNC5B	19
Cell Death	apoptosis	apoptosis of epithelial cells	0.00136	CASP1, CRYAB, FN1, IL11, IL1B	5
Cell Death	apoptosis	apoptosis of pancreatic cancer cell lines	0.00169	FN1, IL24, IL1B	3
Cell Death	apoptosis	apoptosis	0.00225	AKAP12, ATF3, BDKRB1, CASP1, CD70, CRYAB, CSPG4, DKK3, FN1, HAS2, HCLS1, HSPA1A, IL11, IL24, IL1B, JAG1, MAOA, NEFL, RPS6KA2, SDC2, UNC5B	21
Cell Death	apoptosis	apoptosis of neurons	0.00244	ATF3, CASP1, FN1, IL1B, MAOA, NEFL	6
Cell Death	apoptosis	onset of apoptosis of ovarian follicle	0.00491	IL1B	1
Cell Death	apoptosis	apoptosis of endothelial cell lines	0.00556	ATF3, CASP1, IL1B	3
Cell Death	apoptosis	apoptosis of neuroblastoma cell lines	0.00766	HSPA1A, IL1B, MAOA	3
Cell Death	apoptosis	apoptosis of epithelial cell lines	0.00926	ATF3, CASP1, CRYAB, IL24	4
Cell Death	apoptosis	apoptosis of fibroblasts	0.00926	ATF3, CASP1, FN1, IL24	4
Cell Death	apoptosis	apoptosis of insect cell lines	0.00979	CASP1	1
Cell Death	apoptosis	delay in apoptosis of fibroblast cell lines	0.00979	FN1	1
Cell Death	apoptosis	apoptosis of normal cells	0.0109	ATF3, CASP1, CD70, CRYAB, FN1, IL11, IL24, IL1B, MAOA, NEFL, RPS6KA2	11
Cell Death	apoptosis	apoptosis of bone marrow cells	0.0111	CASP1, IL11, IL1B	3
Cell Death	cell death	onset of cell death	0.000236	IL1B, NEFL	2
Cell Death	cell death	cell death of connective tissue cells	0.000439	ATF3, CASP1, FN1, IL24, IL1B, RPS6KA2, UNC5B	7
Cell Death	cell death	cell death of eukaryotic cells	0.00309	ATF3, CASP1, CD70, CRYAB, CSPG4, DKK3, FN1, HAS2, HCLS1, HSPA1A, IL11, IL24, IL1B, JAG1, MAOA, NEFL, RPS6KA2, SDC2, SERPINB2, UNC5B	20
Cell Death	cell death	cell death of fibroblasts	0.00392	ATF3, CASP1, FN1, IL24, UNC5B	5
Cell Death	cell death	cell death of epithelial cell lines	0.00408	ATF3, CASP1, CRYAB, IL24, UNC5B	5
Cell Death	cell death	cell death of cell lines	0.00609	ATF3, CASP1, CRYAB, CSPG4, DKK3, FN1, HCLS1, HSPA1A, IL24, IL1B, JAG1, MAOA, SDC2, SERPINB2, UNC5B	15
Cell Death	cell death	cell death	0.00659	AKAP12, ATF3, BDKRB1, CASP1, CD70, CRYAB, CSPG4, DKK3, FN1, HAS2, HCLS1, HSPA1A, IL11, IL24, IL1B, JAG1, MAOA, NEFL, RPS6KA2, SDC2, SERPINB2, UNC5B	22
Cell Death	cell death	cell death of dendritic cells	0.00948	CASP1, IL1B	2
Cell Death	cell death	onset of cell death of motor neurons	0.00979	NEFL	1
Cell Death	cell death	cell death of pheochromocytoma cell lines	0.0118	ATF3, CASP1, IL1B	3
Cell Death	necrosis	necrosis of normal cells	0.000411	CASP1, CRYAB, IL11, IL1B	4
Cell Death	necrosis	necrosis of central nervous system cells	0.00979	CRYAB	1
Cell Death	necrosis	necrosis of mucosa cells	0.00979	IL11	1
Cell Death	survival	survival of neurons	0.00817	IL11, IL1B, NEFL, UNC5B	4
Cell Death	survival	survival of osteoclast-like cells	0.00979	IL1B	1
Cell Death	anoikis	anoikis of dermal fibroblasts	0.00979	FN1	1
Cell Death	anoikis	anoikis of squamous cell carcinoma cell lines	0.00979	FN1	1
Cell Death	colony survival	colony survival of breast cancer cell lines	0.00979	CA9	1
Cell Death	killing	killing of fibroblasts	0.00979	HSPA1A	1
Cell Death	sub-G1 phase	arrest in sub-G1 phase of breast cancer cell lines	0.0147	HAS2	1
Cellular Development	developmental process	developmental process of tumor cell lines	1.3e-06	AKAP12, ATF3, BDKRB1, CA9, CASP1, COL6A3, DKK3, FN1, HAS2, IL11, IL24, IL1B, JAG1, LOX, NOV, SDC2, SERPINB2	17
Cellular Development	growth	growth of tumor cell lines	5.77e-06	AKAP12, ATF3, BDKRB1, CA9, CASP1, COL6A3, DKK3, FN1, HAS2, IL24, IL1B, LOX, NOV, SDC2	14
Cellular Development	growth	growth of prostate cancer cell lines	0.0016	AKAP12, BDKRB1, CASP1, IL24	4
Cellular Development	growth	growth of melanoma cells	0.00346	IL24, IL1B	2
Cellular Development	growth	growth of fibroblast cell lines	0.00354	AKAP12, FN1, IL1B, JAG1, LOX	5
Cellular Development	growth	growth of kidney cell lines	0.00367	HAS2, LOX, UNC5B	3
Cellular Development	growth	delay in growth of breast cancer cell lines	0.00491	CA9	1
Cellular Development	growth	growth of dermal fibroblasts	0.00491	IL24	1
Cellular Development	growth	growth of breast cancer cell lines	0.00945	CA9, COL6A3, IL24, IL1B	4
Cellular Development	growth	arrest in growth of melanoma cells	0.0147	IL1B	1
Cellular Development	differentiation	differentiation of endothelial cells	0.000727	FN1, IL1B, JAG1	3
Cellular Development	differentiation	differentiation of endothelial progenitor cells	0.00979	IL1B	1
Cellular Development	cell spreading	cell spreading of kidney cell lines	0.00179	FLNC, FN1	2
Cellular Development	cell spreading	cell spreading of peritoneal macrophages	0.00491	FN1	1
Cellular Development	cell spreading	cell spreading of eye cell lines	0.00979	FN1	1
Cellular Development	cell spreading	cell spreading of fibroblast cell lines	0.0135	FLNC, FN1	2
Cellular Development	maturation	maturation of cells	0.00479	ACVRL1, EPAS1, GRB14, IL11, IL1B, RPS6KA2	6
Cellular Development	maturation	maturation of adipocytes	0.00491	IL11	1
Cellular Development	maturation	maturation of connective tissue cells	0.00888	ACVRL1, IL11	2
Cellular Development	maturation	maturation of oocytes	0.0121	GRB14, RPS6KA2	2
Cellular Development	development	development of effector dendritic cells	0.00491	FN1	1
Cellular Development	development	development of vascular smooth muscle cells	0.00491	LOX	1
Cellular Development	development	development of cells	0.00575	ACTN2, ANGPTL2, ATF3, CASP1, CD70, CSPG4, EPAS1, FLNC, FN1, IL11, IL1B, IL21R, JAG1, LOX	14
Cellular Development	shape change	shape change of endothelial cell lines	0.00664	ANGPTL2, FN1	2
Cellular Development	adipogenesis	adipogenesis of bone marrow stromal cells	0.00979	IL11	1
Cellular Development	biogenesis	biogenesis of microspikes	0.00979	ACTN2	1
Cellular Development	cell rounding	cell rounding of cervical cancer cell lines	0.0147	FN1	1
Cellular Growth and Proliferation	growth	growth of cells	2.13e-06	ACVRL1, ADRA1B, AKAP12, ATF3, BDKRB1, CA9, CASP1, CD70, COL6A3, CRYAB, CSPG4, DKK3, FADS2, FN1, HAS2, HTRA1, IL11, IL24, IL1B, JAG1, LOX, NOV, SDC2, UNC5B	24
Cellular Growth and Proliferation	growth	growth of tumor cell lines	5.77e-06	AKAP12, ATF3, BDKRB1, CA9, CASP1, COL6A3, DKK3, FN1, HAS2, IL24, IL1B, LOX, NOV, SDC2	14
Cellular Growth and Proliferation	growth	growth of cell lines	9.04e-06	AKAP12, ATF3, BDKRB1, CA9, CASP1, COL6A3, DKK3, FN1, HAS2, IL24, IL1B, JAG1, LOX, NOV, SDC2, UNC5B	16
Cellular Growth and Proliferation	growth	growth of eukaryotic cells	1.53e-05	AKAP12, ATF3, BDKRB1, CA9, CASP1, CD70, COL6A3, DKK3, FN1, HAS2, IL11, IL24, IL1B, JAG1, LOX, NOV, SDC2, UNC5B	18
Cellular Growth and Proliferation	growth	growth of prostate cancer cell lines	0.0016	AKAP12, BDKRB1, CASP1, IL24	4
Cellular Growth and Proliferation	growth	growth of melanoma cells	0.00346	IL24, IL1B	2
Cellular Growth and Proliferation	growth	growth of fibroblast cell lines	0.00354	AKAP12, FN1, IL1B, JAG1, LOX	5
Cellular Growth and Proliferation	growth	growth of kidney cell lines	0.00367	HAS2, LOX, UNC5B	3
Cellular Growth and Proliferation	growth	delay in growth of breast cancer cell lines	0.00491	CA9	1
Cellular Growth and Proliferation	growth	growth of dermal fibroblasts	0.00491	IL24	1
Cellular Growth and Proliferation	growth	growth of central nervous system cells	0.00516	IL24, IL1B	2
Cellular Growth and Proliferation	growth	growth of breast cancer cell lines	0.00945	CA9, COL6A3, IL24, IL1B	4
Cellular Growth and Proliferation	growth	arrest in growth of melanoma cells	0.0147	IL1B	1
Cellular Growth and Proliferation	formation	formation of cells	1.02e-05	CDH11, FN1, HAS2, IL11, IL1B, JAG1, NOV, PAPPA, SDC2	9
Cellular Growth and Proliferation	formation	formation of eukaryotic cells	5.79e-05	CDH11, FN1, IL11, IL1B, JAG1, NOV, PAPPA, SDC2	8
Cellular Growth and Proliferation	formation	formation of normal cells	0.000146	CDH11, FN1, IL11, IL1B, JAG1, NOV, PAPPA	7
Cellular Growth and Proliferation	formation	formation of hematopoietic progenitor cells	0.00179	IL11, JAG1	2
Cellular Growth and Proliferation	formation	formation of bone marrow precursor cells	0.00491	JAG1	1
Cellular Growth and Proliferation	formation	formation of megakaryoblasts	0.00491	IL11	1
Cellular Growth and Proliferation	formation	formation of bone marrow cells	0.00664	IL11, JAG1	2
Cellular Growth and Proliferation	formation	formation of connective tissue cells	0.00716	CDH11, IL11, IL1B	3
Cellular Growth and Proliferation	formation	formation of myotube	0.0135	NOV, PAPPA	2
Cellular Growth and Proliferation	proliferation	proliferation of cancer cells	3.82e-05	CASP1, CD70, IL24, JAG1, SDC2	5
Cellular Growth and Proliferation	proliferation	proliferation of eukaryotic cells	0.000368	ACVRL1, ADRA1B, CASP1, CD70, CRYAB, FN1, GRB14, HAS2, IL11, IL24, IL1B, IL21R, JAG1, LOX, NOV, PAPPA, SDC2, SERPINB2, SLAMF7, TPO	20
Cellular Growth and Proliferation	proliferation	proliferation of cells	0.000505	ACVRL1, ADRA1B, ATF3, CASP1, CD70, CRYAB, CSPG4, FN1, GRB14, HAS2, HCLS1, IL11, IL24, IL1B, IL21R, JAG1, LOX, NOV, PAPPA, SDC2, SERPINB2, SLAMF7, TPO	23
Cellular Growth and Proliferation	proliferation	proliferation of cell lines	0.00104	ADRA1B, FN1, GRB14, HAS2, IL11, IL1B, IL21R, JAG1, LOX, NOV, PAPPA, SDC2, SERPINB2	13
Cellular Growth and Proliferation	proliferation	proliferation of stem cells	0.00401	IL11, JAG1, TPO	3
Cellular Growth and Proliferation	proliferation	proliferation of naive lymphocytes	0.00471	JAG1, SLAMF7	2
Cellular Growth and Proliferation	proliferation	proliferation of leukemia cell lines	0.00873	IL11, IL1B, SERPINB2	3
Cellular Growth and Proliferation	proliferation	proliferation of leukocyte cell lines	0.00964	FN1, IL11, IL21R, SDC2	4
Cellular Growth and Proliferation	proliferation	proliferation of adrenal glomerulosa cells	0.00979	FN1	1
Cellular Growth and Proliferation	proliferation	proliferation of blood cells	0.0101	CD70, FN1, IL11, IL1B, IL21R, JAG1, SLAMF7, TPO	8
Cellular Growth and Proliferation	colony formation	colony formation of eukaryotic cells	9.83e-05	AKAP12, ATF3, EPAS1, HAS2, HSPA1A, IL11, IL24, IL1B, LOX	9
Cellular Growth and Proliferation	colony formation	colony formation of cell lines	0.00266	AKAP12, ATF3, EPAS1, HAS2, HSPA1A, LOX	6
Cellular Growth and Proliferation	colony formation	colony formation of tumor cell lines	0.00268	ATF3, EPAS1, HAS2, HSPA1A, LOX	5
Cellular Growth and Proliferation	colony formation	colony formation of carcinoma cells	0.0147	IL24	1
Cellular Growth and Proliferation	colony formation	colony formation of fibrosarcoma cell lines	0.0147	HAS2	1
Cellular Growth and Proliferation	colony formation	colony formation of multipotential hemopoietic progenitor cells	0.0147	IL11	1
Cellular Growth and Proliferation	stimulation	stimulation of fibroblast-like synoviocytes	0.00491	IL1B	1
Cellular Growth and Proliferation	stimulation	stimulation of multipotential hemopoietic progenitor cells	0.00491	IL11	1
Cellular Growth and Proliferation	stimulation	stimulation of colony-forming erythroid cells	0.00979	IL11	1
Cellular Growth and Proliferation	stimulation	stimulation of lung cancer cell lines	0.00979	IL1B	1
Cellular Growth and Proliferation	stimulation	stimulation of leukocytes	0.0135	FN1, IL11, IL1B	3
Cellular Growth and Proliferation	induction	induction of smooth muscle cells	0.00979	IL1B	1
Skeletal and Muscular Disorders	skeletal and muscular disorder	skeletal and muscular disorder	2.86e-06	ACTN2, ADRA1B, ANGPTL2, ARMCX2, C10ORF35, CA9, CA12, CASP1, CD70, CDH11, CILP, COL6A3, CRYAB, DKK3, EML1 (includes EG:2009), EPAS1, FADS2, FN1, FZD4, GPC6, HSPA1A, HTRA1, IL1B, KIAA1199, LOX, MAOA, NEFL, NRXN3, PAPPA, RAB31, SLC38A1, SNX10, TPO, UNC5B	34
Skeletal and Muscular Disorders	Tourette syndrome	Tourette syndrome	3.92e-05	ADRA1B, CA9, CA12, MAOA	4
Skeletal and Muscular Disorders	gout	gout	0.000839	CASP1, IL1B	2
Skeletal and Muscular Disorders	damage	damage of cartilage tissue	0.00127	FN1, IL1B	2
Skeletal and Muscular Disorders	ataxia	ataxia of mice	0.00169	CASP1, FZD4, IL1B	3
Skeletal and Muscular Disorders	rheumatic disease	rheumatic disease	0.0023	ADRA1B, ANGPTL2, CASP1, CD70, CILP, CRYAB, EPAS1, FADS2, FN1, GPC6, HSPA1A, HTRA1, IL1B, LOX, NRXN3, PAPPA, RAB31, TPO	18
Skeletal and Muscular Disorders	Huntington's disease	Huntington's disease	0.00536	ACTN2, ARMCX2, CA12, CASP1, CRYAB, DKK3, EML1 (includes EG:2009), HSPA1A, NEFL	9
Skeletal and Muscular Disorders	arthritis	arthritis	0.00923	ADRA1B, ANGPTL2, CASP1, CD70, CILP, CRYAB, EPAS1, FADS2, GPC6, HSPA1A, HTRA1, IL1B, LOX, NRXN3, PAPPA, RAB31	16
Skeletal and Muscular Disorders	desmin-related myopathy	desmin-related myopathy	0.00979	CRYAB	1
Skeletal and Muscular Disorders	erosion	erosion of ankle joint	0.00979	IL1B	1
Skeletal and Muscular Disorders	erosion	erosion of knee	0.0147	IL1B	1
Skeletal and Muscular Disorders	hyperplasia	hyperplasia of synovial joint	0.00979	IL1B	1
Skeletal and Muscular Disorders	Parkinson's disease	Parkinson's disease	0.0107	CA9, CA12, COL6A3, KIAA1199, MAOA, RAB31, SLC38A1, SNX10	8
Skeletal and Muscular Disorders	Bethlem myopathy	Bethlem myopathy	0.0147	COL6A3	1
Skeletal and Muscular Disorders	Ullrich congenital muscular dystrophy	Ullrich congenital muscular dystrophy	0.0147	COL6A3	1
Gastrointestinal Disease	colorectal cancer	colorectal cancer	7.28e-06	ADRA1B, ANGPTL2, BEX1, COL6A3, EPAS1, FN1, FZD4, HCLS1, HTRA1, JAG1, KIAA1199, PAPPA, PRSS23, RAB31	14
Gastrointestinal Disease	mucoepidermoid carcinoma	mucoepidermoid carcinoma	0.00123	COL6A3, FN1, NME4	3
Gastrointestinal Disease	inflammatory bowel disease	inflammatory bowel disease	0.00318	ACTL8, CA12, CASP1, DKK3, EML1 (includes EG:2009), GALNTL4, GPC6, IL24, IL1B, LOXL3, NRXN3, PAPPA, RBM47, TDO2	14
Gastrointestinal Disease	digestive organ tumor	digestive organ tumor	0.00382	BDKRB1, CASP1, COL6A3, DSTN, FN1, IL1B, NME4, TDO2	8
Gastrointestinal Disease	diarrhea	diarrhea of rats	0.00491	IL11	1
Gastrointestinal Disease	dysfunction	dysfunction of liver	0.00491	ATF3	1
Gastrointestinal Disease	digestive system disorder	digestive system disorder	0.00635	ACTL8, CA12, CASP1, DKK3, EML1 (includes EG:2009), GALNTL4, GPC6, IL11, IL24, IL1B, LOXL3, NRXN3, PAPPA, RBM47, TDO2	15
Gastrointestinal Disease	Crohn's disease	Crohn's disease	0.0121	ACTL8, CA12, DKK3, EML1 (includes EG:2009), GALNTL4, GPC6, IL24, LOXL3, NRXN3, PAPPA, RBM47, TDO2	12
Inflammatory Disease	inflammatory disorder	inflammatory disorder	1.35e-05	ACTL8, ADRA1B, ANGPTL2, CA9, CA12, CASP1, CD70, CDH11, CILP, CRYAB, DKK3, EML1 (includes EG:2009), EPAS1, FADS2, FN1, FZD8, GALNTL4, GPC6, HSPA1A, HTRA1, IL24, IL1B, LOX, LOXL3, NRXN3, PAPPA, RAB31, RBM47, SERPINB2, TDO2, TPO, UNC5B	32
Inflammatory Disease	Muckle-Wells syndrome	Muckle-Wells syndrome	0.000142	CASP1, IL1B	2
Inflammatory Disease	familial Mediterranean fever	familial Mediterranean fever	0.000142	CASP1, IL1B	2
Inflammatory Disease	gout	gout	0.000839	CASP1, IL1B	2
Inflammatory Disease	rheumatic disease	rheumatic disease	0.0023	ADRA1B, ANGPTL2, CASP1, CD70, CILP, CRYAB, EPAS1, FADS2, FN1, GPC6, HSPA1A, HTRA1, IL1B, LOX, NRXN3, PAPPA, RAB31, TPO	18
Inflammatory Disease	infectious conjunctivitis	infectious conjunctivitis	0.0024	CA9, CA12	2
Inflammatory Disease	inflammatory bowel disease	inflammatory bowel disease	0.00318	ACTL8, CA12, CASP1, DKK3, EML1 (includes EG:2009), GALNTL4, GPC6, IL24, IL1B, LOXL3, NRXN3, PAPPA, RBM47, TDO2	14
Inflammatory Disease	keratitis	keratitis	0.00772	CA9, CA12	2
Inflammatory Disease	arthritis	arthritis	0.00923	ADRA1B, ANGPTL2, CASP1, CD70, CILP, CRYAB, EPAS1, FADS2, GPC6, HSPA1A, HTRA1, IL1B, LOX, NRXN3, PAPPA, RAB31	16
Inflammatory Disease	Crohn's disease	Crohn's disease	0.0121	ACTL8, CA12, DKK3, EML1 (includes EG:2009), GALNTL4, GPC6, IL24, LOXL3, NRXN3, PAPPA, RBM47, TDO2	12
Inflammatory Disease	dermatitis	dermatitis of mice	0.0135	CASP1, IL1B	2
Inflammatory Disease	uveitis	uveitis	0.0135	ADRA1B, IL1B	2
Organismal Functions	healing	healing of wound	1.94e-05	ACVRL1, FN1, IL24, LOX, SERPINB2	5
Organismal Functions	fever	fever of humans	0.00979	IL1B	1
Neurological Disease	neurological disorder	neurological disorder	3.17e-05	ACTL8, ACTN2, ADRA1B, AKAP12, ARMCX2, BDKRB1, BNC2, C10ORF35, CA9, CA12, CASP1, CDH11, CNIH3, COL6A3, CRYAB, DKK3, DNAH6, EML1 (includes EG:2009), EPAS1, FZD4, GALNTL4, HAS2, HSPA6, HSPA1A, HTRA1, IL1B, JAG1, KIAA1199, LOXL3, MAOA, NEFL, NME4, NRXN3, RAB31, SDC2, SLC38A1, SNX10, UNC5B	38
Neurological Disease	neurological disorder	neurological disorder of mice	0.00623	BDKRB1, CASP1, EPAS1, FZD4, IL1B, JAG1, NEFL	7
Neurological Disease	Tourette syndrome	Tourette syndrome	3.92e-05	ADRA1B, CA9, CA12, MAOA	4
Neurological Disease	progressive motor neuropathy	progressive motor neuropathy	8.4e-05	ADRA1B, AKAP12, BNC2, CA9, CA12, CASP1, CDH11, COL6A3, IL1B, KIAA1199, MAOA, NEFL, NRXN3, RAB31, SLC38A1, SNX10, UNC5B	17
Neurological Disease	obsessive-compulsive disorder	obsessive-compulsive disorder	0.000201	ADRA1B, CA9, CA12, MAOA	4
Neurological Disease	Alzheimer's disease	Alzheimer's disease	0.000491	ADRA1B, BNC2, CASP1, CNIH3, EML1 (includes EG:2009), HAS2, HSPA6, HSPA1A, HTRA1, IL1B, MAOA, NEFL, NRXN3	13
Neurological Disease	amyotrophic lateral sclerosis	amyotrophic lateral sclerosis of mice	0.00105	CASP1, NEFL	2
Neurological Disease	post-traumatic stress disorder	post-traumatic stress disorder	0.00107	ADRA1B, CA9, CA12	3
Neurological Disease	bipolar affective disorder	bipolar affective disorder	0.00116	ACTL8, ADRA1B, BNC2, C10ORF35, CA9, CA12, DNAH6, GALNTL4, IL1B, LOXL3, MAOA, NEFL, NRXN3, SDC2	14
Neurological Disease	ataxia	ataxia of mice	0.00169	CASP1, FZD4, IL1B	3
Neurological Disease	breakdown	breakdown of blood-brain barrier	0.00491	IL1B	1
Neurological Disease	infarction	infarction of cerebrum	0.00491	FN1	1
Neurological Disease	peripheral neuropathy	peripheral neuropathy of humans	0.00491	NEFL	1
Neurological Disease	Huntington's disease	Huntington's disease	0.00536	ACTN2, ARMCX2, CA12, CASP1, CRYAB, DKK3, EML1 (includes EG:2009), HSPA1A, NEFL	9
Neurological Disease	polyneuropathy	polyneuropathy	0.00613	CA9, CA12	2
Neurological Disease	absence seizure	absence seizure	0.00948	CA9, CA12	2
Neurological Disease	generalized tonic-clonic seizure	generalized tonic-clonic seizure	0.0101	CA9, CA12	2
Neurological Disease	Parkinson's disease	Parkinson's disease	0.0107	CA9, CA12, COL6A3, KIAA1199, MAOA, RAB31, SLC38A1, SNX10	8
Neurological Disease	migraines	migraines	0.0111	ADRA1B, CA9, CA12	3
Neurological Disease	Lennox-Gastaut syndrome	Lennox-Gastaut syndrome	0.0135	CA9, CA12	2
Tumor Morphology	proliferation	proliferation of cancer cells	3.82e-05	CASP1, CD70, IL24, JAG1, SDC2	5
Tumor Morphology	stimulation	stimulation of synovial sarcoma	0.00491	IL1B	1
Tumor Morphology	adhesion	adhesion of cancer cells	0.0101	FN1, IL1B	2
Tumor Morphology	adhesion	adhesion of glioma cells	0.0147	FN1	1
Tumor Morphology	colony formation	colony formation of carcinoma cells	0.0147	IL24	1
Genetic Disorder	Tourette syndrome	Tourette syndrome	3.92e-05	ADRA1B, CA9, CA12, MAOA	4
Genetic Disorder	genetic disorder	genetic disorder	4.22e-05	ACTL8, ACTN2, ACVRL1, ADRA1B, AKAP12, ARMCX2, BDKRB1, BNC2, C10ORF35, CA9, CA12, CASP1, CDH11, CNIH3, COL6A3, CRYAB, DKK3, DNAH6, EMB, EML1 (includes EG:2009), EPAS1, FADS2, FN1, FZD4, GALNTL4, GPC6, HAS2, HSPA6, HSPA1A, HTRA1, IL24, IL1B, IL21R, JAG1, KIAA1199, LOC133874, LOX, LOXL3, MAOA, NEFL, NRXN3, PAPPA, PRSS23, RAB31, RBM47, RPS6KA2, SDC2, SLC38A1, SNX10, TDO2, TPO, UNC5B, WDR51B	53
Genetic Disorder	genetic disorder	genetic disorder of humans	0.00896	CASP1, CRYAB, IL24, IL1B, MAOA, NEFL	6
Genetic Disorder	Muckle-Wells syndrome	Muckle-Wells syndrome	0.000142	CASP1, IL1B	2
Genetic Disorder	familial Mediterranean fever	familial Mediterranean fever	0.000142	CASP1, IL1B	2
Genetic Disorder	obsessive-compulsive disorder	obsessive-compulsive disorder	0.000201	ADRA1B, CA9, CA12, MAOA	4
Genetic Disorder	Alzheimer's disease	Alzheimer's disease	0.000491	ADRA1B, BNC2, CASP1, CNIH3, EML1 (includes EG:2009), HAS2, HSPA6, HSPA1A, HTRA1, IL1B, MAOA, NEFL, NRXN3	13
Genetic Disorder	amyotrophic lateral sclerosis	amyotrophic lateral sclerosis of mice	0.00105	CASP1, NEFL	2
Genetic Disorder	bipolar affective disorder	bipolar affective disorder	0.00116	ACTL8, ADRA1B, BNC2, C10ORF35, CA9, CA12, DNAH6, GALNTL4, IL1B, LOXL3, MAOA, NEFL, NRXN3, SDC2	14
Genetic Disorder	alcoholism	alcoholism	0.00118	ADRA1B, CA9, CA12, MAOA	4
Genetic Disorder	primary open-angle glaucoma	primary open-angle glaucoma	0.00169	ADRA1B, CA9, CA12	3
Genetic Disorder	Dent's disease	Dent's disease	0.0024	CA9, CA12	2
Genetic Disorder	inflammatory bowel disease	inflammatory bowel disease	0.00318	ACTL8, CA12, CASP1, DKK3, EML1 (includes EG:2009), GALNTL4, GPC6, IL24, IL1B, LOXL3, NRXN3, PAPPA, RBM47, TDO2	14
Genetic Disorder	psoriasis	psoriasis	0.00437	IL24, IL1B, TPO	3
Genetic Disorder	primary pulmonary hypertension	primary pulmonary hypertension of mice	0.00491	EPAS1	1
Genetic Disorder	essential hypertension	essential hypertension	0.00514	ADRA1B, CA9, CA12	3
Genetic Disorder	Huntington's disease	Huntington's disease	0.00536	ACTN2, ARMCX2, CA12, CASP1, CRYAB, DKK3, EML1 (includes EG:2009), HSPA1A, NEFL	9
Genetic Disorder	Alagille syndrome	Alagille syndrome	0.00979	JAG1	1
Genetic Disorder	desmin-related myopathy	desmin-related myopathy	0.00979	CRYAB	1
Genetic Disorder	polycythemia vera	polycythemia vera of mice	0.00979	EPAS1	1
Genetic Disorder	Parkinson's disease	Parkinson's disease	0.0107	CA9, CA12, COL6A3, KIAA1199, MAOA, RAB31, SLC38A1, SNX10	8
Genetic Disorder	migraines	migraines	0.0111	ADRA1B, CA9, CA12	3
Genetic Disorder	Crohn's disease	Crohn's disease	0.0121	ACTL8, CA12, DKK3, EML1 (includes EG:2009), GALNTL4, GPC6, IL24, LOXL3, NRXN3, PAPPA, RBM47, TDO2	12
Genetic Disorder	panic disorder	panic disorder	0.0135	ADRA1B, MAOA	2
Genetic Disorder	Bethlem myopathy	Bethlem myopathy	0.0147	COL6A3	1
Genetic Disorder	Cutis laxa, recessive type 1	Cutis laxa, recessive type 1	0.0147	LOX	1
Genetic Disorder	Ullrich congenital muscular dystrophy	Ullrich congenital muscular dystrophy	0.0147	COL6A3	1
Cell-To-Cell Signaling and Interaction	activation	activation of cancer cells	4.01e-05	IL11, IL1B, SDC2	3
Cell-To-Cell Signaling and Interaction	activation	activation of chondrocytes	7.13e-05	FN1, IL1B	2
Cell-To-Cell Signaling and Interaction	activation	activation of microglia	0.0025	CASP1, FN1, IL1B	3
Cell-To-Cell Signaling and Interaction	activation	activation of mesothelial cells	0.00273	FN1, IL1B	2
Cell-To-Cell Signaling and Interaction	activation	activation of astrocytes	0.00346	CASP1, IL1B	2
Cell-To-Cell Signaling and Interaction	activation	activation of connective tissue cells	0.00367	FN1, IL11, IL1B	3
Cell-To-Cell Signaling and Interaction	activation	activation of afferent neurons	0.00491	IL1B	1
Cell-To-Cell Signaling and Interaction	activation	activation of astrocytoma cells	0.00491	IL1B	1
Cell-To-Cell Signaling and Interaction	activation	activation of colon carcinoma cells	0.00491	SDC2	1
Cell-To-Cell Signaling and Interaction	activation	activation of myoblasts	0.00491	IL1B	1
Cell-To-Cell Signaling and Interaction	activation	activation of endothelial cells	0.00613	IL11, IL1B	2
Cell-To-Cell Signaling and Interaction	activation	activation of microvascular endothelial cells	0.00979	IL1B	1
Cell-To-Cell Signaling and Interaction	activation	activation of Kupffer cells	0.0147	IL1B	1
Cell-To-Cell Signaling and Interaction	adhesion	adhesion of cells	0.000189	ACTN2, ACVRL1, BDKRB1, CDH11, DKK3, EMB, EPAS1, FN1, IL11, IL1B, JAG1, SDC2, SERPINB2	13
Cell-To-Cell Signaling and Interaction	adhesion	adhesion of eukaryotic cells	0.00111	BDKRB1, DKK3, EPAS1, FN1, IL11, IL1B, JAG1, SDC2, SERPINB2	9
Cell-To-Cell Signaling and Interaction	adhesion	adhesion of eosinophils	0.00613	FN1, IL1B	2
Cell-To-Cell Signaling and Interaction	adhesion	adhesion of endothelial cells	0.00692	BDKRB1, FN1, IL1B	3
Cell-To-Cell Signaling and Interaction	adhesion	adhesion of astrocytes	0.00979	FN1	1
Cell-To-Cell Signaling and Interaction	adhesion	adhesion of hOB cells	0.00979	FN1	1
Cell-To-Cell Signaling and Interaction	adhesion	adhesion of neuroepithelial cells	0.00979	FN1	1
Cell-To-Cell Signaling and Interaction	adhesion	adhesion of cancer cells	0.0101	FN1, IL1B	2
Cell-To-Cell Signaling and Interaction	adhesion	adhesion of fibroblast cell lines	0.0135	FN1, JAG1	2
Cell-To-Cell Signaling and Interaction	adhesion	adhesion of bone cancer cell lines	0.0147	DKK3	1
Cell-To-Cell Signaling and Interaction	adhesion	adhesion of glioma cells	0.0147	FN1	1
Cell-To-Cell Signaling and Interaction	adhesion	adhesion of trophoblast cells	0.0147	EPAS1	1
Cell-To-Cell Signaling and Interaction	attachment	attachment of cell lines	0.00123	FN1, IL1B, LOX	3
Cell-To-Cell Signaling and Interaction	attachment	attachment of leukocytes	0.00471	FN1, IL1B	2
Cell-To-Cell Signaling and Interaction	attachment	attachment of kidney cell lines	0.00491	LOX	1
Cell-To-Cell Signaling and Interaction	attachment	attachment of bone-marrow-derived monocyte/macrophage precursor cells	0.00979	FN1	1
Cell-To-Cell Signaling and Interaction	attachment	attachment of epithelial cell lines	0.00979	FN1	1
Cell-To-Cell Signaling and Interaction	attachment	attachment of fibroblast cell lines	0.00979	FN1	1
Cell-To-Cell Signaling and Interaction	attachment	attachment of leukemia cell lines	0.0147	FN1	1
Cell-To-Cell Signaling and Interaction	formation	formation of focal adhesions	0.0016	ACTN2, ACVRL1, FN1, JAG1	4
Cell-To-Cell Signaling and Interaction	formation	delay in formation of focal adhesions	0.00979	FN1	1
Cell-To-Cell Signaling and Interaction	detachment	detachment of hematopoietic progenitor cells	0.00491	FN1	1
Cell-To-Cell Signaling and Interaction	detachment	detachment of cervical cancer cell lines	0.0147	FN1	1
Cell-To-Cell Signaling and Interaction	development	development of focal adhesions	0.00491	JAG1	1
Cell-To-Cell Signaling and Interaction	excitatory postsynaptic potential	excitatory postsynaptic potential of pyramidal neurons	0.00491	IL1B	1
Cell-To-Cell Signaling and Interaction	fibrogenesis	fibrogenesis of fibronectin matrix	0.00491	FN1	1
Cell-To-Cell Signaling and Interaction	reformation	reformation of focal adhesions	0.00491	HSPA1A	1
Cell-To-Cell Signaling and Interaction	sensitization	sensitization of stem cells	0.00491	IL1B	1
Cell-To-Cell Signaling and Interaction	stimulation	stimulation of fibroblast-like synoviocytes	0.00491	IL1B	1
Cell-To-Cell Signaling and Interaction	stimulation	stimulation of multipotential hemopoietic progenitor cells	0.00491	IL11	1
Cell-To-Cell Signaling and Interaction	stimulation	stimulation of colony-forming erythroid cells	0.00979	IL11	1
Cell-To-Cell Signaling and Interaction	stimulation	stimulation of lung cancer cell lines	0.00979	IL1B	1
Cell-To-Cell Signaling and Interaction	stimulation	stimulation of leukocytes	0.0135	FN1, IL11, IL1B	3
Cell-To-Cell Signaling and Interaction	co-stimulation	co-stimulation of normal cells	0.00888	FN1, IL11	2
Cell-To-Cell Signaling and Interaction	deposition	deposition of fibronectin matrix	0.00979	SDC2	1
Cell-To-Cell Signaling and Interaction	induction	induction of smooth muscle cells	0.00979	IL1B	1
Cell-To-Cell Signaling and Interaction	transduction	transduction of multilineage progenitor cells	0.00979	FN1	1
Cell-To-Cell Signaling and Interaction	binding	binding of cell lines	0.0125	FN1, HAS2, IL1B, LOX, SDC2	5
Cell-To-Cell Signaling and Interaction	binding	binding of adipose cell lines	0.0147	FN1	1
Cell-To-Cell Signaling and Interaction	binding	binding of focal adhesions	0.0147	FN1	1
Cell-To-Cell Signaling and Interaction	dissociation	dissociation of neurofilaments	0.0147	NEFL	1
Cell-To-Cell Signaling and Interaction	dynamics	dynamics of cell-matrix contacts	0.0147	FN1	1
Amino Acid Metabolism	quantity	quantity of L-tryptophan	7.13e-05	IL1B, TDO2	2
Amino Acid Metabolism	oxidation	oxidation of essential amino acids	0.000236	LOX, TDO2	2
Amino Acid Metabolism	oxidation	oxidation of L-amino acid	0.000353	LOX, TDO2	2
Amino Acid Metabolism	oxidation	oxidation of L-lysine	0.00491	LOX	1
Amino Acid Metabolism	oxidation	oxidation of L-tryptophan	0.00979	TDO2	1
Amino Acid Metabolism	translocation	translocation of L-glutamine	0.00491	SLC38A1	1
Amino Acid Metabolism	transport	transport of L-glutamine	0.00979	SLC38A1	1
Carbohydrate Metabolism	release	release of proteoglycan	7.13e-05	FN1, IL1B	2
Carbohydrate Metabolism	release	release of glycosaminoglycan	0.00979	IL1B	1
Carbohydrate Metabolism	formation	formation of polysaccharide	0.000353	GCNT3, HAS2	2
Carbohydrate Metabolism	formation	formation of carbohydrate	0.00159	GCNT3, HAS2, IL1B	3
Carbohydrate Metabolism	formation	formation of O-glycan	0.00979	GCNT3	1
Carbohydrate Metabolism	production	production of polysaccharide	0.00471	HAS2, IL1B	2
Carbohydrate Metabolism	accumulation	accumulation of 1-palmitoyl-2-(epoxycyclopentenone)-sn-glycero-3-phosphorylcholine	0.00491	IL1B	1
Carbohydrate Metabolism	accumulation	accumulation of 1-palmitoyl-2-(epoxyisoprostane)-sn-glycero-3-phosphorylcholine	0.00491	IL1B	1
Carbohydrate Metabolism	accumulation	accumulation of chondroitin sulfate B	0.00491	IL1B	1
Carbohydrate Metabolism	oxidation	oxidation of carbohydrate	0.00717	CRYAB, IL1B	2
Carbohydrate Metabolism	aggregation	aggregation of hyaluronic acid	0.00979	HAS2	1
Carbohydrate Metabolism	depletion	depletion of proteoglycan	0.00979	IL1B	1
Carbohydrate Metabolism	excretion	excretion of D-glucose	0.00979	IL1B	1
Carbohydrate Metabolism	quantity	quantity of hyaluronic acid	0.00979	HAS2	1
Carbohydrate Metabolism	retention	retention of hyaluronic acid	0.00979	HAS2	1
Carbohydrate Metabolism	biosynthesis	biosynthesis of hyaluronic acid	0.0147	IL1B	1
Connective Tissue Development and Function	activation	activation of chondrocytes	7.13e-05	FN1, IL1B	2
Connective Tissue Development and Function	activation	activation of cartilage tissue	0.00979	IL1B	1
Connective Tissue Development and Function	resorption	resorption of calvaria	0.000236	IL11, IL1B	2
Connective Tissue Development and Function	resorption	resorption of bone	0.00741	ACP5, IL11, IL1B	3
Connective Tissue Development and Function	contraction	contraction of fibroblasts	0.00105	FN1, IL1B	2
Connective Tissue Development and Function	morphology	morphology of fibroblast cell lines	0.00305	ACVRL1, ATF3, FN1	3
Connective Tissue Development and Function	growth	growth of fibroblast cell lines	0.00354	AKAP12, FN1, IL1B, JAG1, LOX	5
Connective Tissue Development and Function	growth	growth of dermal fibroblasts	0.00491	IL24	1
Connective Tissue Development and Function	aggregation	aggregation of fibroblasts	0.00491	CDH11	1
Connective Tissue Development and Function	maturation	maturation of adipocytes	0.00491	IL11	1
Connective Tissue Development and Function	stimulation	stimulation of fibroblast-like synoviocytes	0.00491	IL1B	1
Connective Tissue Development and Function	adhesion	adhesion of hOB cells	0.00979	FN1	1
Connective Tissue Development and Function	adhesion	adhesion of fibroblast cell lines	0.0135	FN1, JAG1	2
Connective Tissue Development and Function	adipogenesis	adipogenesis of bone marrow stromal cells	0.00979	IL11	1
Connective Tissue Development and Function	attachment	attachment of fibroblast cell lines	0.00979	FN1	1
Connective Tissue Development and Function	strength	strength of long bones	0.00979	IL11	1
Connective Tissue Development and Function	survival	survival of osteoclast-like cells	0.00979	IL1B	1
Connective Tissue Development and Function	chemotaxis	chemotaxis of fibroblasts	0.0114	IL1B, NOV	2
Connective Tissue Development and Function	cell spreading	cell spreading of fibroblast cell lines	0.0135	FLNC, FN1	2
Connective Tissue Development and Function	cell movement	cell movement of fibroblast cell lines	0.0142	FN1, LOX	2
Connective Tissue Development and Function	adherence	adherence of fibroblasts	0.0147	FN1	1
Connective Tissue Development and Function	binding	binding of adipose cell lines	0.0147	FN1	1
Molecular Transport	quantity	quantity of L-tryptophan	7.13e-05	IL1B, TDO2	2
Molecular Transport	quantity	quantity of norepinephrine	0.000422	ADRA1B, IL1B, MAOA	3
Molecular Transport	quantity	quantity of dopamine	0.00123	ADRA1B, IL1B, MAOA	3
Molecular Transport	quantity	quantity of epinephrine	0.00427	ADRA1B, IL1B	2
Molecular Transport	quantity	quantity of ceramide-1-phosphate	0.00491	IL1B	1
Molecular Transport	quantity	quantity of thyroid hormone	0.00491	IL1B	1
Molecular Transport	quantity	quantity of 5-hydroxytryptamine	0.00664	IL1B, MAOA	2
Molecular Transport	quantity	quantity of hyaluronic acid	0.00979	HAS2	1
Molecular Transport	release	release of proteoglycan	7.13e-05	FN1, IL1B	2
Molecular Transport	release	release of 15-deoxy-delta-12,14 -PGJ 2	0.00491	IL1B	1
Molecular Transport	release	release of thromboxane A2	0.00491	IL1B	1
Molecular Transport	release	release of glycosaminoglycan	0.00979	IL1B	1
Molecular Transport	accumulation	accumulation of 1-palmitoyl-2-(epoxycyclopentenone)-sn-glycero-3-phosphorylcholine	0.00491	IL1B	1
Molecular Transport	accumulation	accumulation of 1-palmitoyl-2-(epoxyisoprostane)-sn-glycero-3-phosphorylcholine	0.00491	IL1B	1
Molecular Transport	accumulation	accumulation of 5-hydroxytryptamine	0.00491	MAOA	1
Molecular Transport	accumulation	accumulation of chondroitin sulfate B	0.00491	IL1B	1
Molecular Transport	accumulation	accumulation of protein fragment	0.00491	FN1	1
Molecular Transport	accumulation	accumulation of sulfoglucuronosyl paragloboside	0.00491	IL1B	1
Molecular Transport	accumulation	accumulation of lactic acid	0.00979	IL1B	1
Molecular Transport	accumulation	accumulation of pyruvic acid	0.0147	IL1B	1
Molecular Transport	localization	localization of catecholamine	0.00491	EPAS1	1
Molecular Transport	concentration	concentration of 5-hydroxytryptamine	0.00979	MAOA	1
Molecular Transport	concentration	concentration of dopamine	0.00979	MAOA	1
Molecular Transport	concentration	concentration of norepinephrine	0.00979	MAOA	1
Molecular Transport	depletion	depletion of proteoglycan	0.00979	IL1B	1
Molecular Transport	excretion	excretion of D-glucose	0.00979	IL1B	1
Molecular Transport	resorption	resorption of Ca2+	0.00979	IL1B	1
Molecular Transport	resorption	resorption of calcium	0.00979	IL1B	1
Molecular Transport	transport	transport of L-glutamine	0.00979	SLC38A1	1
Molecular Transport	clearance	clearance of dopamine	0.0147	MAOA	1
Small Molecule Biochemistry	quantity	quantity of L-tryptophan	7.13e-05	IL1B, TDO2	2
Small Molecule Biochemistry	quantity	quantity of norepinephrine	0.000422	ADRA1B, IL1B, MAOA	3
Small Molecule Biochemistry	quantity	quantity of dopamine	0.00123	ADRA1B, IL1B, MAOA	3
Small Molecule Biochemistry	quantity	quantity of epinephrine	0.00427	ADRA1B, IL1B	2
Small Molecule Biochemistry	quantity	quantity of ceramide-1-phosphate	0.00491	IL1B	1
Small Molecule Biochemistry	quantity	quantity of 5-hydroxytryptamine	0.00664	IL1B, MAOA	2
Small Molecule Biochemistry	quantity	quantity of hyaluronic acid	0.00979	HAS2	1
Small Molecule Biochemistry	release	release of proteoglycan	7.13e-05	FN1, IL1B	2
Small Molecule Biochemistry	release	release of 15-deoxy-delta-12,14 -PGJ 2	0.00491	IL1B	1
Small Molecule Biochemistry	release	release of thromboxane A2	0.00491	IL1B	1
Small Molecule Biochemistry	release	release of glycosaminoglycan	0.00979	IL1B	1
Small Molecule Biochemistry	oxidation	oxidation of essential amino acids	0.000236	LOX, TDO2	2
Small Molecule Biochemistry	oxidation	oxidation of L-amino acid	0.000353	LOX, TDO2	2
Small Molecule Biochemistry	oxidation	oxidation of L-lysine	0.00491	LOX	1
Small Molecule Biochemistry	oxidation	oxidation of 5-hydroxytryptamine	0.00979	MAOA	1
Small Molecule Biochemistry	oxidation	oxidation of L-tryptophan	0.00979	TDO2	1
Small Molecule Biochemistry	oxidation	oxidation of norepinephrine	0.00979	MAOA	1
Small Molecule Biochemistry	generation	generation of hydrogen peroxide	0.00309	MAOA, TPO	2
Small Molecule Biochemistry	accumulation	accumulation of 1-palmitoyl-2-(epoxycyclopentenone)-sn-glycero-3-phosphorylcholine	0.00491	IL1B	1
Small Molecule Biochemistry	accumulation	accumulation of 1-palmitoyl-2-(epoxyisoprostane)-sn-glycero-3-phosphorylcholine	0.00491	IL1B	1
Small Molecule Biochemistry	accumulation	accumulation of 5-hydroxytryptamine	0.00491	MAOA	1
Small Molecule Biochemistry	accumulation	accumulation of chondroitin sulfate B	0.00491	IL1B	1
Small Molecule Biochemistry	accumulation	accumulation of sulfoglucuronosyl paragloboside	0.00491	IL1B	1
Small Molecule Biochemistry	accumulation	accumulation of lactic acid	0.00979	IL1B	1
Small Molecule Biochemistry	activation	activation of prostaglandin E2	0.00491	IL1B	1
Small Molecule Biochemistry	biosynthesis	biosynthesis of very long chain fatty acid	0.00491	FADS2	1
Small Molecule Biochemistry	biosynthesis	biosynthesis of hyaluronic acid	0.0147	IL1B	1
Small Molecule Biochemistry	depletion	depletion of norepinephrine	0.00491	IL1B	1
Small Molecule Biochemistry	depletion	depletion of proteoglycan	0.00979	IL1B	1
Small Molecule Biochemistry	localization	localization of catecholamine	0.00491	EPAS1	1
Small Molecule Biochemistry	metabolism	metabolism of monoamines	0.00491	MAOA	1
Small Molecule Biochemistry	metabolism	metabolism of almotriptan	0.00979	MAOA	1
Small Molecule Biochemistry	production	production of carbaprostacyclin	0.00491	IL1B	1
Small Molecule Biochemistry	production	production of prostanoid	0.00979	IL1B	1
Small Molecule Biochemistry	translocation	translocation of L-glutamine	0.00491	SLC38A1	1
Small Molecule Biochemistry	turnover	turnover of catecholamine	0.00491	IL1B	1
Small Molecule Biochemistry	turnover	turnover of norepinephrine	0.00979	IL1B	1
Small Molecule Biochemistry	aggregation	aggregation of hyaluronic acid	0.00979	HAS2	1
Small Molecule Biochemistry	concentration	concentration of 5-hydroxytryptamine	0.00979	MAOA	1
Small Molecule Biochemistry	concentration	concentration of dopamine	0.00979	MAOA	1
Small Molecule Biochemistry	concentration	concentration of norepinephrine	0.00979	MAOA	1
Small Molecule Biochemistry	conversion	conversion of 6-keto-prostaglandin F1 alpha	0.00979	IL1B	1
Small Molecule Biochemistry	conversion	conversion of prostaglandin E2	0.0147	IL1B	1
Small Molecule Biochemistry	degradation	degradation of monoamines	0.00979	MAOA	1
Small Molecule Biochemistry	excretion	excretion of D-glucose	0.00979	IL1B	1
Small Molecule Biochemistry	induction	induction of glucocorticoid	0.00979	IL1B	1
Small Molecule Biochemistry	retention	retention of hyaluronic acid	0.00979	HAS2	1
Small Molecule Biochemistry	transport	transport of L-glutamine	0.00979	SLC38A1	1
Small Molecule Biochemistry	clearance	clearance of dopamine	0.0147	MAOA	1
Nutritional Disease	nutritional disorder	nutritional disorder	0.0001	ADRA1B, CA9, CA12, FN1, HSPA1A, IL1B, LOX, MAOA, NEFL	9
Nutritional Disease	weight loss	weight loss	0.00133	ADRA1B, FN1, HSPA1A, NEFL	4
Nutritional Disease	weight loss	weight loss of mice	0.0019	FN1, HSPA1A, NEFL	3
Nutritional Disease	anorexia	anorexia of rats	0.0147	IL1B	1
Tissue Development	adhesion	adhesion of cells	0.000189	ACTN2, ACVRL1, BDKRB1, CDH11, DKK3, EMB, EPAS1, FN1, IL11, IL1B, JAG1, SDC2, SERPINB2	13
Tissue Development	adhesion	adhesion of eukaryotic cells	0.00111	BDKRB1, DKK3, EPAS1, FN1, IL11, IL1B, JAG1, SDC2, SERPINB2	9
Tissue Development	adhesion	adhesion of eosinophils	0.00613	FN1, IL1B	2
Tissue Development	adhesion	adhesion of endothelial cells	0.00692	BDKRB1, FN1, IL1B	3
Tissue Development	adhesion	adhesion of astrocytes	0.00979	FN1	1
Tissue Development	adhesion	adhesion of hOB cells	0.00979	FN1	1
Tissue Development	adhesion	adhesion of neuroepithelial cells	0.00979	FN1	1
Tissue Development	adhesion	adhesion of cancer cells	0.0101	FN1, IL1B	2
Tissue Development	adhesion	adhesion of fibroblast cell lines	0.0135	FN1, JAG1	2
Tissue Development	adhesion	adhesion of bone cancer cell lines	0.0147	DKK3	1
Tissue Development	adhesion	adhesion of glioma cells	0.0147	FN1	1
Tissue Development	adhesion	adhesion of trophoblast cells	0.0147	EPAS1	1
Tissue Development	resorption	resorption of calvaria	0.000236	IL11, IL1B	2
Tissue Development	resorption	resorption of bone	0.00741	ACP5, IL11, IL1B	3
Tissue Development	formation	formation of endothelial tube	0.00169	ATF3, FN1, SDC2	3
Tissue Development	aggregation	aggregation of fibroblasts	0.00491	CDH11	1
Tissue Development	remyelination	remyelination of nerve process	0.00491	IL1B	1
Tissue Development	accumulation	accumulation of Th2 cells	0.00979	IL11	1
Tissue Development	activation	activation of cartilage tissue	0.00979	IL1B	1
Tissue Development	development	development of elastic fibers	0.00979	LOX	1
Tissue Development	development	development of vascular smooth muscle	0.00979	JAG1	1
Tissue Development	differentiation	differentiation of endothelial tube	0.00979	IL1B	1
Tissue Development	regeneration	regeneration of peripheral nerve	0.00979	ATF3	1
Tissue Development	adherence	adherence of fibroblasts	0.0147	FN1	1
Inflammatory Response	inflammation	inflammation of organism	0.0002	CASP1, IL11, IL24, IL1B, IL21R	5
Inflammatory Response	inflammation	inflammation of joint	0.00427	BDKRB1, IL1B	2
Inflammatory Response	inflammation	inflammation of bronchoalveolar lavage cells	0.00491	IL11	1
Inflammatory Response	inflammation	inflammation	0.00501	BDKRB1, CASP1, IL11, IL24, IL1B, IL21R	6
Inflammatory Response	inflammation	inflammation of mammalia	0.00846	CASP1, IL11, IL24	3
Inflammatory Response	inflammation	inflammation of respiratory system component	0.00989	CASP1, IL11, IL1B	3
Inflammatory Response	inflammatory response	inflammatory response of organism	0.00143	CASP1, IL11, IL24, IL1B	4
Inflammatory Response	acute phase reaction	acute phase reaction of organism	0.00427	IL11, IL1B	2
Inflammatory Response	acute phase reaction	acute phase reaction of mice	0.0147	IL1B	1
Inflammatory Response	cell spreading	cell spreading of peritoneal macrophages	0.00491	FN1	1
Inflammatory Response	accumulation	accumulation of Th2 cells	0.00979	IL11	1
Inflammatory Response	fever	fever of humans	0.00979	IL1B	1
Inflammatory Response	quantity	quantity of blood platelets	0.0101	IL11, IL1B	2
Inflammatory Response	activation	activation of Kupffer cells	0.0147	IL1B	1
Psychological Disorders	obsessive-compulsive disorder	obsessive-compulsive disorder	0.000201	ADRA1B, CA9, CA12, MAOA	4
Psychological Disorders	post-traumatic stress disorder	post-traumatic stress disorder	0.00107	ADRA1B, CA9, CA12	3
Psychological Disorders	bipolar affective disorder	bipolar affective disorder	0.00116	ACTL8, ADRA1B, BNC2, C10ORF35, CA9, CA12, DNAH6, GALNTL4, IL1B, LOXL3, MAOA, NEFL, NRXN3, SDC2	14
Psychological Disorders	alcoholism	alcoholism	0.00118	ADRA1B, CA9, CA12, MAOA	4
Psychological Disorders	panic disorder	panic disorder	0.0135	ADRA1B, MAOA	2
Psychological Disorders	anorexia	anorexia of rats	0.0147	IL1B	1
Reproductive System Disease	reproductive system disorder	reproductive system disorder	0.000202	ADRA1B, C10ORF10, CASP1, EML1 (includes EG:2009), EPAS1, FN1, GALNT4, IL11, KIAA1199, MAOA, SDC2	11
Reproductive System Disease	endometriosis	endometriosis	0.00111	C10ORF10, CASP1, FN1, GALNT4, IL11, KIAA1199, MAOA, SDC2	8
Reproductive System Disease	hyperplasia	hyperplasia of prostatic lobe	0.00979	AKAP12	1
Renal and Urological Disease	renal and urological disorder	renal and urological disorder	0.000209	ADRA1B, ATF3, CA9, CA12, CASP1, EPAS1, FN1, FZD8, IL1B	9
Renal and Urological Disease	Dent's disease	Dent's disease	0.0024	CA9, CA12	2
Renal and Urological Disease	nephrotoxic acute renal failure	nephrotoxic acute renal failure	0.00979	ATF3	1
Embryonic Development	resorption	resorption of calvaria	0.000236	IL11, IL1B	2
Embryonic Development	resorption	resorption of bone	0.00741	ACP5, IL11, IL1B	3
Embryonic Development	cell saturation density	cell saturation density of embryonic cell lines	0.00979	AKAP12	1
Embryonic Development	metaphase	arrest in metaphase of embryonic cell lines	0.00979	RPS6KA2	1
Embryonic Development	metaphase	arrest in metaphase of embryonic cells	0.0147	RPS6KA2	1
Embryonic Development	transformation	transformation of mesenchyme	0.00979	HAS2	1
Embryonic Development	adhesion	adhesion of trophoblast cells	0.0147	EPAS1	1
Infection Mechanism	activation	activation of cytomegalovirus	0.000236	IL11, IL1B	2
Infection Mechanism	activation	activation of Human cytomegalovirus	0.0147	IL1B	1
Infection Mechanism	transactivation	transactivation of cytomegalovirus	0.00491	IL11	1
Post-Translational Modification	oxidation	oxidation of essential amino acids	0.000236	LOX, TDO2	2
Post-Translational Modification	oxidation	oxidation of L-amino acid	0.000353	LOX, TDO2	2
Post-Translational Modification	oxidation	oxidation of L-lysine	0.00491	LOX	1
Post-Translational Modification	oxidation	oxidation of 5-hydroxytryptamine	0.00979	MAOA	1
Post-Translational Modification	oxidation	oxidation of L-tryptophan	0.00979	TDO2	1
Post-Translational Modification	O-glycosylation	O-glycosylation	0.00471	GALNT4, GCNT3	2
Skeletal and Muscular System Development and Function	resorption	resorption of calvaria	0.000236	IL11, IL1B	2
Skeletal and Muscular System Development and Function	resorption	resorption of bone	0.00741	ACP5, IL11, IL1B	3
Skeletal and Muscular System Development and Function	morphology	morphology of muscle cells	0.00471	FLNC, IL1B	2
Skeletal and Muscular System Development and Function	activation	activation of myoblasts	0.00491	IL1B	1
Skeletal and Muscular System Development and Function	activation	activation of cartilage tissue	0.00979	IL1B	1
Skeletal and Muscular System Development and Function	beat	beat of ventricular myocytes	0.00491	IL1B	1
Skeletal and Muscular System Development and Function	development	development of vascular smooth muscle cells	0.00491	LOX	1
Skeletal and Muscular System Development and Function	development	development of vascular smooth muscle	0.00979	JAG1	1
Skeletal and Muscular System Development and Function	adhesion	adhesion of hOB cells	0.00979	FN1	1
Skeletal and Muscular System Development and Function	induction	induction of smooth muscle cells	0.00979	IL1B	1
Skeletal and Muscular System Development and Function	mitogenesis	mitogenesis of myofibroblasts	0.00979	IL1B	1
Skeletal and Muscular System Development and Function	strength	strength of long bones	0.00979	IL11	1
Skeletal and Muscular System Development and Function	survival	survival of osteoclast-like cells	0.00979	IL1B	1
Skeletal and Muscular System Development and Function	formation	formation of myotube	0.0135	NOV, PAPPA	2
Tissue Morphology	resorption	resorption of calvaria	0.000236	IL11, IL1B	2
Tissue Morphology	resorption	resorption of bone	0.00741	ACP5, IL11, IL1B	3
Tissue Morphology	thickening	thickening of tissue	0.00179	IL11, IL1B	2
Tissue Morphology	thickening	thickening of mesothelium	0.00491	IL1B	1
Tissue Morphology	electrical resistance	electrical resistance of epithelial tissue	0.00491	IL11	1
Tissue Morphology	electrical resistance	electrical resistance of extracellular matrix	0.00491	IL11	1
Tissue Morphology	quantity	quantity of melanoma cells	0.00491	IL24	1
Tissue Morphology	quantity	quantity of mucosal mast cells	0.00491	IL11	1
Tissue Morphology	quantity	quantity of blood platelets	0.0101	IL11, IL1B	2
Tissue Morphology	contraction	contraction of blood vessel	0.00564	ADRA1B, BDKRB1	2
Tissue Morphology	strength	strength of long bones	0.00979	IL11	1
Tissue Morphology	transformation	transformation of mesenchyme	0.00979	HAS2	1
Cardiovascular Disease	ocular hypertension	ocular hypertension	0.000343	ADRA1B, CA9, CA12	3
Cardiovascular Disease	cardiovascular disorder	cardiovascular disorder of mammalia	0.00124	CASP1, CRYAB, EPAS1, HCLS1, IL1B, JAG1, PAPPA	7
Cardiovascular Disease	cardiovascular disorder	cardiovascular disorder	0.00226	ACTN2, ACVRL1, ADRA1B, C10ORF35, CA9, CA12, CASP1, CDH11, CRYAB, EPAS1, FN1, GPC6, HCLS1, IL1B, JAG1, KIAA1199, MAOA, NRXN3, PAPPA, RAB31, RBM47, RPS6KA2, WDR51B	23
Cardiovascular Disease	cardiovascular disorder	cardiovascular disorder of mice	0.012	CASP1, CRYAB, EPAS1, HCLS1, JAG1	5
Cardiovascular Disease	breakdown	breakdown of blood-brain barrier	0.00491	IL1B	1
Cardiovascular Disease	infarction	infarction of cerebrum	0.00491	FN1	1
Cardiovascular Disease	primary pulmonary hypertension	primary pulmonary hypertension of mice	0.00491	EPAS1	1
Cardiovascular Disease	thrombosis	delay in thrombosis of mice	0.00491	HCLS1	1
Cardiovascular Disease	essential hypertension	essential hypertension	0.00514	ADRA1B, CA9, CA12	3
Cardiovascular Disease	ventricular arrhythmia	ventricular arrhythmia	0.0128	ADRA1B, MAOA	2
Ophthalmic Disease	ocular hypertension	ocular hypertension	0.000343	ADRA1B, CA9, CA12	3
Ophthalmic Disease	opthalmic disorder	opthalmic disorder	0.000498	ADRA1B, CA9, CA12, EPAS1, FZD4, HTRA1, IL1B, MAOA	8
Ophthalmic Disease	primary open-angle glaucoma	primary open-angle glaucoma	0.00169	ADRA1B, CA9, CA12	3
Ophthalmic Disease	infectious conjunctivitis	infectious conjunctivitis	0.0024	CA9, CA12	2
Ophthalmic Disease	keratitis	keratitis	0.00772	CA9, CA12	2
Ophthalmic Disease	uveitis	uveitis	0.0135	ADRA1B, IL1B	2
Drug Metabolism	quantity	quantity of norepinephrine	0.000422	ADRA1B, IL1B, MAOA	3
Drug Metabolism	quantity	quantity of dopamine	0.00123	ADRA1B, IL1B, MAOA	3
Drug Metabolism	quantity	quantity of epinephrine	0.00427	ADRA1B, IL1B	2
Drug Metabolism	quantity	quantity of hyaluronic acid	0.00979	HAS2	1
Drug Metabolism	activation	activation of prostaglandin E2	0.00491	IL1B	1
Drug Metabolism	depletion	depletion of norepinephrine	0.00491	IL1B	1
Drug Metabolism	aggregation	aggregation of hyaluronic acid	0.00979	HAS2	1
Drug Metabolism	cleavage	cleavage of coumarin	0.00979	CASP1	1
Drug Metabolism	concentration	concentration of dopamine	0.00979	MAOA	1
Drug Metabolism	concentration	concentration of norepinephrine	0.00979	MAOA	1
Drug Metabolism	oxidation	oxidation of norepinephrine	0.00979	MAOA	1
Drug Metabolism	retention	retention of hyaluronic acid	0.00979	HAS2	1
Drug Metabolism	turnover	turnover of norepinephrine	0.00979	IL1B	1
Drug Metabolism	biosynthesis	biosynthesis of hyaluronic acid	0.0147	IL1B	1
Drug Metabolism	clearance	clearance of dopamine	0.0147	MAOA	1
Drug Metabolism	conversion	conversion of prostaglandin E2	0.0147	IL1B	1
Cardiovascular System Development and Function	development	development of blood vessel	0.000451	ACVRL1, ADRA1B, ANGPTL2, CSPG4, EPAS1, FN1, IL1B, JAG1, LOX	9
Cardiovascular System Development and Function	blood pressure	blood pressure	0.000719	ACVRL1, ADRA1B, BDKRB1, CRYAB, IL1B	5
Cardiovascular System Development and Function	blood pressure	blood pressure of organism	0.00465	ACVRL1, ADRA1B, BDKRB1, IL1B	4
Cardiovascular System Development and Function	blood pressure	blood pressure of left ventricle	0.00491	CRYAB	1
Cardiovascular System Development and Function	blood pressure	blood pressure of rodents	0.00668	ADRA1B, BDKRB1, IL1B	3
Cardiovascular System Development and Function	differentiation	differentiation of endothelial cells	0.000727	FN1, IL1B, JAG1	3
Cardiovascular System Development and Function	differentiation	differentiation of endothelial progenitor cells	0.00979	IL1B	1
Cardiovascular System Development and Function	differentiation	differentiation of endothelial tube	0.00979	IL1B	1
Cardiovascular System Development and Function	formation	formation of endothelial tube	0.00169	ATF3, FN1, SDC2	3
Cardiovascular System Development and Function	angiogenesis	angiogenesis	0.00227	ACVRL1, ADRA1B, ANGPTL2, CSPG4, EPAS1, FN1, IL1B	7
Cardiovascular System Development and Function	angiogenesis	angiogenesis of peritoneum	0.00979	IL1B	1
Cardiovascular System Development and Function	G1/S phase transition	entry into G1/S phase transition of microvascular endothelial cells	0.00491	FN1	1
Cardiovascular System Development and Function	beat	beat of ventricular myocytes	0.00491	IL1B	1
Cardiovascular System Development and Function	cell cycle progression	arrest in cell cycle progression of endothelial cells	0.00491	IL1B	1
Cardiovascular System Development and Function	diameter	diameter of blood vessel lumen	0.00491	LOX	1
Cardiovascular System Development and Function	mid-G1 phase	arrest in mid-G1 phase of microvascular endothelial cells	0.00491	FN1	1
Cardiovascular System Development and Function	vascularization	vascularization of peritoneum	0.00491	IL1B	1
Cardiovascular System Development and Function	contraction	contraction of blood vessel	0.00564	ADRA1B, BDKRB1	2
Cardiovascular System Development and Function	activation	activation of endothelial cells	0.00613	IL11, IL1B	2
Cardiovascular System Development and Function	activation	activation of microvascular endothelial cells	0.00979	IL1B	1
Cardiovascular System Development and Function	adhesion	adhesion of endothelial cells	0.00692	BDKRB1, FN1, IL1B	3
Cardiovascular System Development and Function	cardiovascular process	cardiovascular process of mice	0.0093	ADRA1B, ANGPTL2, EPAS1	3
Cardiovascular System Development and Function	conduction	conduction of heart	0.00979	ATF3	1
Cardiovascular System Development and Function	shape	shape of endothelial cells	0.00979	IL1B	1
Cardiovascular System Development and Function	heart rate	heart rate of mice	0.0101	ADRA1B, BDKRB1	2
Organismal Development	development	development of blood vessel	0.000451	ACVRL1, ADRA1B, ANGPTL2, CSPG4, EPAS1, FN1, IL1B, JAG1, LOX	9
Organismal Development	angiogenesis	angiogenesis	0.00227	ACVRL1, ADRA1B, ANGPTL2, CSPG4, EPAS1, FN1, IL1B	7
Organismal Development	angiogenesis	angiogenesis of peritoneum	0.00979	IL1B	1
Organismal Development	vascularization	vascularization of peritoneum	0.00491	IL1B	1
Organismal Development	permeability	permeability of peritoneum	0.00979	IL1B	1
Connective Tissue Disorders	connective tissue disorder	connective tissue disorder	0.000654	ADRA1B, ANGPTL2, CASP1, CD70, CILP, COL6A3, CRYAB, EPAS1, FADS2, FN1, GPC6, HSPA1A, HTRA1, IL1B, LOX, NRXN3, PAPPA, RAB31, SERPINB2, TPO	20
Connective Tissue Disorders	gout	gout	0.000839	CASP1, IL1B	2
Connective Tissue Disorders	damage	damage of cartilage tissue	0.00127	FN1, IL1B	2
Connective Tissue Disorders	rheumatic disease	rheumatic disease	0.0023	ADRA1B, ANGPTL2, CASP1, CD70, CILP, CRYAB, EPAS1, FADS2, FN1, GPC6, HSPA1A, HTRA1, IL1B, LOX, NRXN3, PAPPA, RAB31, TPO	18
Connective Tissue Disorders	arthritis	arthritis	0.00923	ADRA1B, ANGPTL2, CASP1, CD70, CILP, CRYAB, EPAS1, FADS2, GPC6, HSPA1A, HTRA1, IL1B, LOX, NRXN3, PAPPA, RAB31	16
Cell Cycle	cell division process	arrest in cell division process of endothelial cells	0.000655	FN1, IL1B	2
Cell Cycle	cell division process	entry into cell division process of cancer cells	0.00127	CD70, IL1B	2
Cell Cycle	cell division process	cell division process	0.0024	ADRA1B, AKAP12, ANGPTL2, ATF3, CD70, CRYAB, DSTN, FN1, HAS2, HSPA1A, IL11, IL24, IL1B, RPS6KA2, SDC2	15
Cell Cycle	cell division process	arrest in cell division process	0.00506	AKAP12, ATF3, FN1, HAS2, IL24, IL1B, RPS6KA2, SDC2	8
Cell Cycle	cell division process	cell division process of eukaryotic cells	0.0104	ADRA1B, AKAP12, ATF3, CD70, FN1, HAS2, IL11, IL24, IL1B, RPS6KA2	10
Cell Cycle	cell stage	arrest in cell stage	0.00252	AKAP12, FN1, HAS2, IL24, IL1B, RPS6KA2, SDC2	7
Cell Cycle	cell stage	arrest in cell stage of eukaryotic cells	0.00479	AKAP12, FN1, HAS2, IL24, IL1B, RPS6KA2	6
Cell Cycle	cell stage	cell stage	0.00704	AKAP12, ANGPTL2, ATF3, DSTN, FN1, HAS2, IL11, IL24, IL1B, RPS6KA2, SDC2	11
Cell Cycle	cell stage	arrest in cell stage of cell lines	0.0113	AKAP12, HAS2, IL24, IL1B, RPS6KA2	5
Cell Cycle	G1/S phase transition	entry into G1/S phase transition of microvascular endothelial cells	0.00491	FN1	1
Cell Cycle	G1/S phase transition	G1/S phase transition of normal cells	0.00772	ATF3, FN1	2
Cell Cycle	cell cycle progression	arrest in cell cycle progression of endothelial cells	0.00491	IL1B	1
Cell Cycle	cell cycle progression	entry into cell cycle progression of B cell lymphoma cells	0.00979	CD70	1
Cell Cycle	mid-G1 phase	arrest in mid-G1 phase of microvascular endothelial cells	0.00491	FN1	1
Cell Cycle	senescence	senescence of cervical cancer cell lines	0.00491	HSPA1A	1
Cell Cycle	senescence	senescence of colon cancer cell lines	0.00979	HSPA1A	1
Cell Cycle	G0/G1 phase transition	arrest in G0/G1 phase transition of melanoma cells	0.00979	IL1B	1
Cell Cycle	G2/M phase transition	arrest in G2/M phase transition of prostate cancer cell lines	0.00979	IL24	1
Cell Cycle	S phase	re-entry into S phase of unspecified cell lines	0.00979	FN1	1
Cell Cycle	metaphase	arrest in metaphase of embryonic cell lines	0.00979	RPS6KA2	1
Cell Cycle	metaphase	arrest in metaphase of epithelial cell lines	0.00979	RPS6KA2	1
Cell Cycle	metaphase	arrest in metaphase of kidney cell lines	0.00979	RPS6KA2	1
Cell Cycle	metaphase	arrest in metaphase of embryonic cells	0.0147	RPS6KA2	1
Cell Cycle	mitogenesis	mitogenesis of myofibroblasts	0.00979	IL1B	1
Cell Cycle	interphase	arrest in interphase of eukaryotic cells	0.0143	AKAP12, FN1, HAS2, IL24, IL1B	5
Cell Cycle	G2/M phase	arrest in G2/M phase of prostate cancer cell lines	0.0147	IL24	1
Cell Cycle	sub-G1 phase	arrest in sub-G1 phase of breast cancer cell lines	0.0147	HAS2	1
Metabolic Disease	gout	gout	0.000839	CASP1, IL1B	2
Metabolic Disease	diabetes insipidus	diabetes insipidus	0.00346	CA9, CA12	2
Metabolic Disease	diabetes	diabetes	0.0131	ACTN2, BDKRB1, BNC2, CA9, CA12, EMB, EPAS1, FADS2, FN1, GALNTL4, GPC6, HMGN3, HTRA1, IL1B, IL21R, JAG1, LOC133874, PAPPA, RAB31, RPS6KA2	20
Metabolic Disease	metabolic disorder	metabolic disorder	0.0136	ACTN2, ATF3, BDKRB1, BNC2, CA9, CA12, CASP1, EMB, EPAS1, FADS2, FN1, GALNTL4, GPC6, HMGN3, HTRA1, IL1B, IL21R, JAG1, LOC133874, PAPPA, RAB31, RPS6KA2, TPO	23
Infectious Disease	endotoxin shock response	endotoxin shock response	0.000853	ADRA1B, BDKRB1, CASP1	3
Infectious Disease	endotoxin shock response	endotoxin shock response of mice	0.00386	BDKRB1, CASP1	2
Infectious Disease	infectious conjunctivitis	infectious conjunctivitis	0.0024	CA9, CA12	2
Infectious Disease	septic shock	septic shock	0.00309	CASP1, IL1B	2
Gene Expression	binding	binding of NFkB binding site	0.000926	FN1, HSPA1A, IL24, IL1B	4
Gene Expression	binding	binding of Bcl6 binding site	0.00491	IL1B	1
Gene Expression	binding	binding of Oct1 binding element	0.00491	IL1B	1
Gene Expression	binding	binding of peroxisome proliferator response element-like binding site	0.00491	IL1B	1
Gene Expression	binding	binding of SAA activating factor binding site	0.00979	IL1B	1
Gene Expression	binding	binding of STAT3 response element	0.00979	IL1B	1
Gene Expression	binding	binding of HIF-1 response element	0.0147	IL1B	1
Gene Expression	binding	binding of serum inducible element	0.0147	IL11	1
Gene Expression	activation	activation of AP1 consensus site	0.00335	ATF3, FN1, IL1B	3
Gene Expression	activation	activation of NFkB binding site	0.00792	ATF3, FN1, IL1B	3
Gene Expression	activation	activation of PF-1 motif	0.00979	ATF3	1
Gene Expression	activation	activation of farnesoid X receptor response element	0.00979	IL1B	1
Gene Expression	activation	activation of CRE-like element	0.0147	ATF3	1
Gene Expression	transactivation	transactivation of cytomegalovirus	0.00491	IL11	1
Gene Expression	transactivation	transactivation of SAA activating factor binding site	0.00979	IL1B	1
Gene Expression	expression	expression of synthetic promoter	0.00499	ATF3, CASP1, EPAS1, FN1, IL11, IL1B, JAG1	7
Gene Expression	expression	expression of AP1 consensus site	0.00772	ATF3, IL1B	2
Gene Expression	transcription	transcription of synthetic promoter	0.0112	ATF3, CASP1, FN1, IL11, IL1B, JAG1	6
Cell Morphology	contraction	contraction of fibroblasts	0.00105	FN1, IL1B	2
Cell Morphology	cell spreading	cell spreading of kidney cell lines	0.00179	FLNC, FN1	2
Cell Morphology	cell spreading	cell spreading of peritoneal macrophages	0.00491	FN1	1
Cell Morphology	cell spreading	cell spreading of eye cell lines	0.00979	FN1	1
Cell Morphology	cell spreading	cell spreading of fibroblast cell lines	0.0135	FLNC, FN1	2
Cell Morphology	morphology	morphology of cells	0.0021	ACVRL1, ATF3, DKK3, FLNC, FN1, HAS2, IL1B, SDC2	8
Cell Morphology	morphology	morphology of fibroblast cell lines	0.00305	ACVRL1, ATF3, FN1	3
Cell Morphology	morphology	morphology of eukaryotic cells	0.00433	ACVRL1, ATF3, DKK3, FLNC, FN1, IL1B, SDC2	7
Cell Morphology	morphology	morphology of muscle cells	0.00471	FLNC, IL1B	2
Cell Morphology	morphology	morphology of thyroid cells	0.00491	FN1	1
Cell Morphology	morphology	morphology of cell lines	0.00604	ACVRL1, ATF3, DKK3, FN1, SDC2	5
Cell Morphology	reorganization	reorganization of actin cytoskeleton	0.00305	ADRA1B, FLNC, FN1	3
Cell Morphology	reorganization	reorganization of F-actin	0.00979	FN1	1
Cell Morphology	double-stranded DNA break repair	double-stranded DNA break repair of carcinoma cell lines	0.00491	IL24	1
Cell Morphology	double-stranded DNA break repair	double-stranded DNA break repair of lung cancer cell lines	0.00491	IL24	1
Cell Morphology	extension	extension of microvascular endothelial cells	0.00491	FN1	1
Cell Morphology	shape change	shape change of endothelial cell lines	0.00664	ANGPTL2, FN1	2
Cell Morphology	biogenesis	biogenesis of microspikes	0.00979	ACTN2	1
Cell Morphology	patterning	patterning of thalamocortical axons	0.00979	MAOA	1
Cell Morphology	shape	shape of endothelial cells	0.00979	IL1B	1
Cell Morphology	cell rounding	cell rounding of cervical cancer cell lines	0.0147	FN1	1
Organismal Injury and Abnormalities	damage	damage of cartilage tissue	0.00127	FN1, IL1B	2
Organismal Injury and Abnormalities	organismal abnormalities	organismal abnormalities of humans	0.00309	IL1B, PAPPA	2
Organismal Injury and Abnormalities	endotoxin shock response	endotoxin shock response of mice	0.00386	BDKRB1, CASP1	2
Organismal Injury and Abnormalities	failure	failure of organ	0.00386	CASP1, CD70	2
Organismal Injury and Abnormalities	dysfunction	dysfunction of liver	0.00491	ATF3	1
Organismal Injury and Abnormalities	pain	pain	0.00552	ADRA1B, CA9, CA12, IL1B, MAOA	5
Organismal Injury and Abnormalities	edema	edema	0.00749	ADRA1B, BDKRB1, CA9, CA12	4
Organismal Injury and Abnormalities	chills	chills of humans	0.00979	IL1B	1
Organismal Injury and Abnormalities	polycythemia vera	polycythemia vera of mice	0.00979	EPAS1	1
Organismal Injury and Abnormalities	migraines	migraines	0.0111	ADRA1B, CA9, CA12	3
Organismal Injury and Abnormalities	anorexia	anorexia of rats	0.0147	IL1B	1
Cellular Assembly and Organization	formation	formation of filopodia	0.00154	AKAP12, FN1, IL1B, SDC2	4
Cellular Assembly and Organization	formation	formation of focal adhesions	0.0016	ACTN2, ACVRL1, FN1, JAG1	4
Cellular Assembly and Organization	formation	formation of plasma membrane projections	0.00928	AKAP12, FN1, IL1B, NEFL, SDC2	5
Cellular Assembly and Organization	formation	delay in formation of focal adhesions	0.00979	FN1	1
Cellular Assembly and Organization	assembly	assembly of filaments	0.00298	DSTN, FN1, IL1B, NEFL	4
Cellular Assembly and Organization	assembly	assembly of actin filaments	0.00456	DSTN, FN1, IL1B	3
Cellular Assembly and Organization	assembly	delay in assembly of actin stress fibers	0.00979	FN1	1
Cellular Assembly and Organization	assembly	assembly of neurofilaments	0.0147	NEFL	1
Cellular Assembly and Organization	reorganization	reorganization of actin cytoskeleton	0.00305	ADRA1B, FLNC, FN1	3
Cellular Assembly and Organization	reorganization	reorganization of F-actin	0.00979	FN1	1
Cellular Assembly and Organization	organization	organization of cytoskeleton	0.00365	ADRA1B, FLNC, FN1, SDC2	4
Cellular Assembly and Organization	organization	organization of filaments	0.00407	FN1, HAS2, LOX, NEFL	4
Cellular Assembly and Organization	organization	organization of axon terminals	0.00491	MAOA	1
Cellular Assembly and Organization	organization	organization of microfilaments	0.00979	HAS2	1
Cellular Assembly and Organization	development	development of focal adhesions	0.00491	JAG1	1
Cellular Assembly and Organization	development	development of filaments	0.00888	CRYAB, NEFL	2
Cellular Assembly and Organization	differentiation	differentiation of proplatelets	0.00491	FN1	1
Cellular Assembly and Organization	fibrogenesis	fibrogenesis of fibronectin matrix	0.00491	FN1	1
Cellular Assembly and Organization	outgrowth	outgrowth of growth cone	0.00491	FN1	1
Cellular Assembly and Organization	biogenesis	biogenesis of microspikes	0.00979	ACTN2	1
Cellular Assembly and Organization	deposition	deposition of fibronectin matrix	0.00979	SDC2	1
Cellular Assembly and Organization	expansion	expansion of thalamocortical axons	0.00979	MAOA	1
Cellular Assembly and Organization	quantity	quantity of insulin secretory granules	0.00979	IL1B	1
Cellular Assembly and Organization	quantity	quantity of thalamocortical axons	0.00979	MAOA	1
Cellular Assembly and Organization	rearrangement	delay in rearrangement of cytoskeleton	0.00979	FN1	1
Cellular Assembly and Organization	segregation	segregation of sensory projections	0.00979	MAOA	1
Cellular Assembly and Organization	transport	transport of nucleus	0.00979	FN1	1
Cellular Assembly and Organization	binding	binding of focal adhesions	0.0147	FN1	1
Cellular Assembly and Organization	clustering	clustering of neurofilaments	0.0147	NEFL	1
Cellular Assembly and Organization	dissociation	dissociation of neurofilaments	0.0147	NEFL	1
Energy Production	oxidation	oxidation of organic chemical	0.00179	IL1B, MAOA	2
Energy Production	accumulation	accumulation of pyruvic acid	0.0147	IL1B	1
Hematological System Development and Function	formation	formation of hematopoietic progenitor cells	0.00179	IL11, JAG1	2
Hematological System Development and Function	formation	formation of bone marrow precursor cells	0.00491	JAG1	1
Hematological System Development and Function	formation	formation of megakaryoblasts	0.00491	IL11	1
Hematological System Development and Function	proliferation	proliferation of naive lymphocytes	0.00471	JAG1, SLAMF7	2
Hematological System Development and Function	proliferation	proliferation of leukocyte cell lines	0.00964	FN1, IL11, IL21R, SDC2	4
Hematological System Development and Function	cell spreading	cell spreading of peritoneal macrophages	0.00491	FN1	1
Hematological System Development and Function	development	development of effector dendritic cells	0.00491	FN1	1
Hematological System Development and Function	quantity	quantity of mucosal mast cells	0.00491	IL11	1
Hematological System Development and Function	quantity	quantity of blood platelets	0.0101	IL11, IL1B	2
Hematological System Development and Function	adhesion	adhesion of eosinophils	0.00613	FN1, IL1B	2
Hematological System Development and Function	accumulation	accumulation of Th2 cells	0.00979	IL11	1
Hematological System Development and Function	stimulation	stimulation of colony-forming erythroid cells	0.00979	IL11	1
Hematological System Development and Function	stimulation	stimulation of leukocytes	0.0135	FN1, IL11, IL1B	3
Hematological System Development and Function	urea nitrogen	urea nitrogen of blood	0.00979	CASP1	1
Hematological System Development and Function	lymphopoiesis	lymphopoiesis	0.0128	IL11, IL21R	2
Hematological System Development and Function	activation	activation of Kupffer cells	0.0147	IL1B	1
Hematopoiesis	formation	formation of hematopoietic progenitor cells	0.00179	IL11, JAG1	2
Hematopoiesis	formation	formation of bone marrow precursor cells	0.00491	JAG1	1
Hematopoiesis	formation	formation of megakaryoblasts	0.00491	IL11	1
Hematopoiesis	development	development of effector dendritic cells	0.00491	FN1	1
Hematopoiesis	stimulation	stimulation of colony-forming erythroid cells	0.00979	IL11	1
Hematopoiesis	lymphopoiesis	lymphopoiesis	0.0128	IL11, IL21R	2
Renal and Urological System Development and Function	cell spreading	cell spreading of kidney cell lines	0.00179	FLNC, FN1	2
Renal and Urological System Development and Function	growth	growth of kidney cell lines	0.00367	HAS2, LOX, UNC5B	3
Renal and Urological System Development and Function	attachment	attachment of kidney cell lines	0.00491	LOX	1
Dermatological Diseases and Conditions	dermatological disorder	dermatological disorder of humans	0.00209	CASP1, IL24	2
Dermatological Diseases and Conditions	dermatological disorder	dermatological disorder of mammalia	0.0131	CASP1, IL24, IL1B	3
Dermatological Diseases and Conditions	psoriasis	psoriasis	0.00437	IL24, IL1B, TPO	3
Dermatological Diseases and Conditions	dermatitis	dermatitis of mice	0.0135	CASP1, IL1B	2
Dermatological Diseases and Conditions	Cutis laxa, recessive type 1	Cutis laxa, recessive type 1	0.0147	LOX	1
Nervous System Development and Function	activation	activation of microglia	0.0025	CASP1, FN1, IL1B	3
Nervous System Development and Function	activation	activation of astrocytes	0.00346	CASP1, IL1B	2
Nervous System Development and Function	activation	activation of afferent neurons	0.00491	IL1B	1
Nervous System Development and Function	migration	migration of Schwann cells	0.00273	CSPG4, FN1	2
Nervous System Development and Function	migration	migration of pyramidal neurons	0.00979	FN1	1
Nervous System Development and Function	excitatory postsynaptic potential	excitatory postsynaptic potential of pyramidal neurons	0.00491	IL1B	1
Nervous System Development and Function	organization	organization of axon terminals	0.00491	MAOA	1
Nervous System Development and Function	outgrowth	outgrowth of growth cone	0.00491	FN1	1
Nervous System Development and Function	paradoxical sleep	paradoxical sleep of rats	0.00491	IL1B	1
Nervous System Development and Function	remyelination	remyelination of nerve process	0.00491	IL1B	1
Nervous System Development and Function	survival	survival of neurons	0.00817	IL11, IL1B, NEFL, UNC5B	4
Nervous System Development and Function	adhesion	adhesion of astrocytes	0.00979	FN1	1
Nervous System Development and Function	expansion	expansion of thalamocortical axons	0.00979	MAOA	1
Nervous System Development and Function	fusion	fusion of sensory cortex	0.00979	MAOA	1
Nervous System Development and Function	morphology	morphology of somatosensory cortex	0.00979	MAOA	1
Nervous System Development and Function	patterning	patterning of thalamocortical axons	0.00979	MAOA	1
Nervous System Development and Function	quantity	quantity of thalamocortical axons	0.00979	MAOA	1
Nervous System Development and Function	regeneration	regeneration of peripheral nerve	0.00979	ATF3	1
Nervous System Development and Function	segregation	segregation of sensory projections	0.00979	MAOA	1
Nervous System Development and Function	long-term potentiation	long-term potentiation of hippocampus	0.0135	CASP1, IL1B	2
Nervous System Development and Function	assembly	assembly of neurofilaments	0.0147	NEFL	1
Nervous System Development and Function	clustering	clustering of neurofilaments	0.0147	NEFL	1
Nervous System Development and Function	dissociation	dissociation of neurofilaments	0.0147	NEFL	1
Nervous System Development and Function	establishment	establishment of blood-brain barrier	0.0147	GSTM3 (includes EG:2947)	1
Cellular Function and Maintenance	reorganization	reorganization of actin cytoskeleton	0.00305	ADRA1B, FLNC, FN1	3
Cellular Function and Maintenance	reorganization	reorganization of F-actin	0.00979	FN1	1
Cellular Function and Maintenance	organization	organization of cytoskeleton	0.00365	ADRA1B, FLNC, FN1, SDC2	4
Cellular Function and Maintenance	organization	organization of filaments	0.00407	FN1, HAS2, LOX, NEFL	4
Cellular Function and Maintenance	organization	organization of microfilaments	0.00979	HAS2	1
Cellular Function and Maintenance	assembly	assembly of actin filaments	0.00456	DSTN, FN1, IL1B	3
Cellular Function and Maintenance	assembly	delay in assembly of actin stress fibers	0.00979	FN1	1
Cellular Function and Maintenance	assembly	assembly of neurofilaments	0.0147	NEFL	1
Cellular Function and Maintenance	double-stranded DNA break repair	double-stranded DNA break repair of carcinoma cell lines	0.00491	IL24	1
Cellular Function and Maintenance	double-stranded DNA break repair	double-stranded DNA break repair of lung cancer cell lines	0.00491	IL24	1
Cellular Function and Maintenance	cell saturation density	cell saturation density of embryonic cell lines	0.00979	AKAP12	1
Cellular Function and Maintenance	endoplasmic reticulum stress response	endoplasmic reticulum stress response of cells	0.0135	HSPA6, HSPA1A	2
Endocrine System Disorders	endocrine system disorder	endocrine system disorder	0.00342	ACTN2, ATF3, BDKRB1, BNC2, CA9, CA12, EMB, EML1 (includes EG:2009), EPAS1, FADS2, FN1, GALNTL4, GPC6, HMGN3, HTRA1, IL1B, IL21R, JAG1, LOC133874, PAPPA, RAB31, RPS6KA2, TPO	23
Endocrine System Disorders	hypercalciurea	hypercalciurea	0.00564	CA9, CA12	2
Endocrine System Disorders	diabetes	diabetes	0.0131	ACTN2, BDKRB1, BNC2, CA9, CA12, EMB, EPAS1, FADS2, FN1, GALNTL4, GPC6, HMGN3, HTRA1, IL1B, IL21R, JAG1, LOC133874, PAPPA, RAB31, RPS6KA2	20
Antigen Presentation	cell spreading	cell spreading of peritoneal macrophages	0.00491	FN1	1
Antigen Presentation	activation	activation of Kupffer cells	0.0147	IL1B	1
Cellular Compromise	stress response	stress response of neurons	0.00491	IL1B	1
Cellular Compromise	disintegration	disintegration of lens fiber cells	0.00979	CRYAB	1
Cellular Compromise	adhesion	adhesion of cancer cells	0.0101	FN1, IL1B	2
Cellular Compromise	adhesion	adhesion of glioma cells	0.0147	FN1	1
Cellular Compromise	endoplasmic reticulum stress response	endoplasmic reticulum stress response of cells	0.0135	HSPA6, HSPA1A	2
Cellular Compromise	calcification	calcification of vascular smooth muscle cells	0.0147	IL1B	1
Cellular Compromise	destruction	destruction of pancreatic cancer cell lines	0.0147	IL1B	1
DNA Replication, Recombination, and Repair	aberration	aberration of chromosome ends	0.00491	HSPA1A	1
DNA Replication, Recombination, and Repair	double-stranded DNA break repair	double-stranded DNA break repair of carcinoma cell lines	0.00491	IL24	1
DNA Replication, Recombination, and Repair	double-stranded DNA break repair	double-stranded DNA break repair of lung cancer cell lines	0.00491	IL24	1
DNA Replication, Recombination, and Repair	breakage	breakage of DNA	0.00516	FN1, IL1B	2
DNA Replication, Recombination, and Repair	damage	damage of DNA	0.00846	BDKRB1, FN1, IL1B	3
DNA Replication, Recombination, and Repair	synthesis	synthesis of DNA	0.0102	ADRA1B, ATF3, FN1, HSPA1A, IL1B, NOV	6
Developmental Disorder	hypertrophy	hypertrophy of luteal cells	0.00491	IL1B	1
Developmental Disorder	hypertrophy	hypertrophy of normal cells	0.0117	CRYAB, EPAS1, IL11, IL1B	4
Digestive System Development and Function	differentiation	differentiation of bile duct	0.00491	JAG1	1
Digestive System Development and Function	size	size of esophagus	0.00491	FZD4	1
Endocrine System Development and Function	morphology	morphology of thyroid cells	0.00491	FN1	1
Endocrine System Development and Function	induction	induction of glucocorticoid	0.00979	IL1B	1
Endocrine System Development and Function	proliferation	proliferation of adrenal glomerulosa cells	0.00979	FN1	1
Endocrine System Development and Function	quantity	quantity of insulin secretory granules	0.00979	IL1B	1
Hair and Skin Development and Function	formation	formation of basal layer of epidermis	0.00491	CDH11	1
Hair and Skin Development and Function	growth	growth of dermal fibroblasts	0.00491	IL24	1
Hair and Skin Development and Function	attachment	attachment of epithelial cell lines	0.00979	FN1	1
Hair and Skin Development and Function	cohesiveness	cohesiveness of keratinocytes	0.00979	CSPG4	1
Hematological Disease	thrombosis	delay in thrombosis of mice	0.00491	HCLS1	1
Hematological Disease	hematological disorder	hematological disorder of endothelial tissue	0.00979	IL1B	1
Hematological Disease	polycythemia vera	polycythemia vera of mice	0.00979	EPAS1	1
Hepatic System Disease	dysfunction	dysfunction of liver	0.00491	ATF3	1
Hepatic System Disease	Alagille syndrome	Alagille syndrome	0.00979	JAG1	1
Hepatic System Disease	jaundice	jaundice of mice	0.00979	JAG1	1
Hepatic System Disease	hepatic system disorder	hepatic system disorder of mice	0.0124	CASP1, EPAS1, JAG1	3
Hypersensitivity Response	quantity	quantity of mucosal mast cells	0.00491	IL11	1
Hypersensitivity Response	adhesion	adhesion of eosinophils	0.00613	FN1, IL1B	2
Hypersensitivity Response	accumulation	accumulation of Th2 cells	0.00979	IL11	1
Lipid Metabolism	accumulation	accumulation of 1-palmitoyl-2-(epoxycyclopentenone)-sn-glycero-3-phosphorylcholine	0.00491	IL1B	1
Lipid Metabolism	accumulation	accumulation of 1-palmitoyl-2-(epoxyisoprostane)-sn-glycero-3-phosphorylcholine	0.00491	IL1B	1
Lipid Metabolism	accumulation	accumulation of sulfoglucuronosyl paragloboside	0.00491	IL1B	1
Lipid Metabolism	activation	activation of prostaglandin E2	0.00491	IL1B	1
Lipid Metabolism	biosynthesis	biosynthesis of very long chain fatty acid	0.00491	FADS2	1
Lipid Metabolism	production	production of carbaprostacyclin	0.00491	IL1B	1
Lipid Metabolism	production	production of prostanoid	0.00979	IL1B	1
Lipid Metabolism	quantity	quantity of ceramide-1-phosphate	0.00491	IL1B	1
Lipid Metabolism	release	release of 15-deoxy-delta-12,14 -PGJ 2	0.00491	IL1B	1
Lipid Metabolism	release	release of thromboxane A2	0.00491	IL1B	1
Lipid Metabolism	conversion	conversion of 6-keto-prostaglandin F1 alpha	0.00979	IL1B	1
Lipid Metabolism	conversion	conversion of prostaglandin E2	0.0147	IL1B	1
Lipid Metabolism	induction	induction of glucocorticoid	0.00979	IL1B	1
Organ Development	formation	formation of basal layer of epidermis	0.00491	CDH11	1
Organ Development	development	development of organ	0.01	ADRA1B, ATF3, CRYAB, EPAS1, FN1, FZD4, HAS2, IL11, JAG1, LOX	10
Organ Morphology	size	size of esophagus	0.00491	FZD4	1
Organ Morphology	morphology	morphology of somatosensory cortex	0.00979	MAOA	1
Organ Morphology	ulceration	ulceration of skin	0.00979	CASP1	1
Protein Trafficking	accumulation	accumulation of protein fragment	0.00491	FN1	1
Protein Trafficking	reorganization	reorganization of F-actin	0.00979	FN1	1
Reproductive System Development and Function	decidualization	decidualization of fibroblasts	0.00491	IL1B	1
Reproductive System Development and Function	maturation	maturation of oocytes	0.0121	GRB14, RPS6KA2	2
Respiratory Disease	primary pulmonary hypertension	primary pulmonary hypertension of mice	0.00491	EPAS1	1
Free Radical Scavenging	generation	generation of reactive oxygen species	0.00535	CRYAB, EPAS1, IL1B	3
Free Radical Scavenging	clearance	clearance of reactive oxygen species	0.00979	IL1B	1
Immune Cell Trafficking	adhesion	adhesion of eosinophils	0.00613	FN1, IL1B	2
Immune Cell Trafficking	accumulation	accumulation of Th2 cells	0.00979	IL11	1
Immune Cell Trafficking	emigration	emigration of leukocytes	0.0107	BDKRB1, IL1B	2
Immune Cell Trafficking	activation	activation of Kupffer cells	0.0147	IL1B	1
Immunological Disease	autoimmune disease	autoimmune disease	0.00725	ADRA1B, ANGPTL2, BNC2, CASP1, CD70, EPAS1, FADS2, GALNTL4, GPC6, HMGN3, HSPA1A, HTRA1, IL1B, JAG1, LOX, NRXN3, PAPPA, RAB31, RPS6KA2, TPO	20
Behavior	sickness behavior	sickness behavior of mice	0.00979	IL1B	1
Cell Signaling	resorption	resorption of Ca2+	0.00979	IL1B	1
Cell Signaling	resorption	resorption of calcium	0.00979	IL1B	1
Lymphoid Tissue Structure and Development	development	development of vascular smooth muscle	0.00979	JAG1	1
Visual System Development and Function	cell spreading	cell spreading of eye cell lines	0.00979	FN1	1
Vitamin and Mineral Metabolism	resorption	resorption of Ca2+	0.00979	IL1B	1
Vitamin and Mineral Metabolism	resorption	resorption of calcium	0.00979	IL1B	1
Protein Synthesis	polymerization	polymerization of protein	0.0146	ACTN2, ACVRL1, CRYAB, NEFL	4

## Sheet: 3b-nuclear 2h
Category	Function	Function Annotation	p-value	Molecules	No Molecules
Cell Death	apoptosis	apoptosis of eukaryotic cells	2.41e-07	CTGF, CYR61, EGR1, GADD45A, JUN, KLF6, LDLR, LGALS7, PAX2, PHLDA1, PLK2, RND3, SGK1, SOX9, SPRY2, SYVN1, TXNIP	17
Cell Death	apoptosis	apoptosis of cell lines	7.11e-07	CTGF, CYR61, EGR1, GADD45A, JUN, KLF6, LGALS7, PAX2, PLK2, SGK1, SOX9, SPRY2, SYVN1, TXNIP	14
Cell Death	apoptosis	apoptosis	1.06e-06	CTGF, CTNNA1, CYR61, EGR1, GADD45A, JUN, KLF6, LDLR, LGALS7, PAX2, PHLDA1, PLK2, RND3, SGK1, SOX9, SPRY2, SYVN1, TXNIP	18
Cell Death	apoptosis	apoptosis of tumor cell lines	1.69e-06	CTGF, CYR61, EGR1, GADD45A, JUN, KLF6, LGALS7, PAX2, PLK2, SGK1, SOX9, SPRY2	12
Cell Death	apoptosis	apoptosis of breast cancer cell lines	1.44e-05	CTGF, CYR61, GADD45A, JUN, PLK2, SGK1	6
Cell Death	apoptosis	apoptosis of keratinocytes	0.000247	JUN, LGALS7, RND3	3
Cell Death	apoptosis	apoptosis of normal cells	0.000505	CTGF, EGR1, GADD45A, JUN, LDLR, LGALS7, RND3, SYVN1, TXNIP	9
Cell Death	apoptosis	apoptosis of colon cancer cell lines	0.000629	GADD45A, LGALS7, SGK1, SOX9	4
Cell Death	apoptosis	apoptosis of epithelial cell lines	0.000629	JUN, PAX2, SGK1, SYVN1	4
Cell Death	apoptosis	apoptosis of cervical cancer cell lines	0.000832	GADD45A, JUN, LGALS7, SGK1	4
Cell Death	apoptosis	apoptosis of melanoma cells	0.000998	JUN, PHLDA1	2
Cell Death	apoptosis	apoptosis of hepatoblasts	0.00235	JUN	1
Cell Death	apoptosis	apoptosis of breast cell lines	0.00438	JUN, SGK1	2
Cell Death	apoptosis	apoptosis of melanoma cell lines	0.00992	EGR1, GADD45A	2
Cell Death	apoptosis	apoptosis of endometrial cancer cell lines	0.014	CYR61	1
Cell Death	apoptosis	apoptosis of thymocytes	0.0198	EGR1, JUN	2
Cell Death	apoptosis	apoptosis of fibroblast cell lines	0.0274	CYR61, EGR1, TXNIP	3
Cell Death	apoptosis	apoptosis of mesangial cells	0.0278	CTGF	1
Cell Death	apoptosis	apoptosis of skin cancer cell lines	0.0278	PAX2	1
Cell Death	survival	survival of cell lines	2.67e-05	CYR61, DUSP5, GADD45A, JUN, PLK2, SGK1, SYVN1, TXNIP	8
Cell Death	survival	survival of cervical cancer cell lines	0.00742	DUSP5, PLK2, SGK1	3
Cell Death	survival	survival of fibroblast cell lines	0.00794	GADD45A, JUN	2
Cell Death	survival	survival of heart cell lines	0.00937	TXNIP	1
Cell Death	survival	survival of tumor cell lines	0.0148	DUSP5, PLK2, SGK1, SYVN1	4
Cell Death	survival	survival of muscle cell lines	0.0233	TXNIP	1
Cell Death	sub-G1 phase	arrest in sub-G1 phase of cell lines	0.00024	SOX9, TXNIP	2
Cell Death	sub-G1 phase	arrest in sub-G1 phase of embryonic cell lines	0.00235	TXNIP	1
Cell Death	sub-G1 phase	arrest in sub-G1 phase of epithelial cell lines	0.00235	TXNIP	1
Cell Death	sub-G1 phase	arrest in sub-G1 phase of kidney cell lines	0.00235	TXNIP	1
Cell Death	sub-G1 phase	arrest in sub-G1 phase of lymphoma cell lines	0.00235	SOX9	1
Cell Death	colony survival	colony survival of fibroblast cell lines	0.00469	JUN	1
Cell Death	necrosis	necrosis of bone marrow stromal cells	0.00469	EGR1	1
Cell Death	cell death	cell death of fibroblast cell lines	0.00997	CYR61, EGR1, JUN, TXNIP	4
Cell Death	cell death	cell death of bone marrow cells	0.0248	EGR1, GADD45A	2
Cell Death	cell death	cell death of connective tissue cells	0.0274	EGR1, JUN, SYVN1	3
Cellular Development	growth	growth of tumor cell lines	3.62e-07	CTGF, CYR61, DUSP5, EGR1, GADD45A, GTPBP4, JUN, LGALS7, PAX2, SPRY2, TXNIP	11
Cellular Development	growth	growth of cervical cancer cell lines	0.000276	GADD45A, GTPBP4, SPRY2	3
Cellular Development	growth	growth of brain cancer cell lines	0.000308	CYR61, EGR1, GTPBP4	3
Cellular Development	growth	growth of leukemia cell lines	0.000727	EGR1, JUN, TXNIP	3
Cellular Development	growth	growth of colon cancer cell lines	0.00101	DUSP5, GADD45A, LGALS7	3
Cellular Development	growth	growth of fibroblasts	0.00158	GADD45A, JUN, PLK2	3
Cellular Development	growth	growth of schwannoma cell lines	0.00469	GTPBP4	1
Cellular Development	growth	arrest in growth of melanoma cells	0.00703	EGR1	1
Cellular Development	growth	growth of neuroblastoma cells	0.00703	LGALS7	1
Cellular Development	growth	growth of sarcoma cell lines	0.014	SPRY2	1
Cellular Development	growth	growth of endometrial cancer cell lines	0.0163	CYR61	1
Cellular Development	growth	growth of rhabdomyosarcoma cell lines	0.0163	CTGF	1
Cellular Development	growth	growth of skin cancer cell lines	0.0233	PAX2	1
Cellular Development	growth	growth of stomach cancer cell lines	0.0233	TXNIP	1
Cellular Development	growth	growth of fibrosarcoma cell lines	0.0255	EGR1	1
Cellular Development	growth	growth of cancer cells	0.0257	EGR1, LGALS7	2
Cellular Development	developmental process	developmental process of tumor cell lines	6.32e-07	CTGF, CYR61, DUSP5, EGR1, GADD45A, GTPBP4, JUN, LGALS7, PAX2, SPRY2, SPRY4, TXNIP	12
Cellular Development	developmental process	developmental process of keratinocytes	0.00112	IL20, JUN, TXNIP	3
Cellular Development	developmental process	developmental process of epithelial cells	0.0038	IL20, JUN, SOX9, TXNIP	4
Cellular Development	developmental process	developmental process of male germ cells	0.0141	HOOK1, SOX9	2
Cellular Development	developmental process	developmental process of splenocytes	0.0186	EGR1	1
Cellular Development	transdifferentiation	transdifferentiation of epithelial tissue	1.62e-05	PAX2, SOX9	2
Cellular Development	transdifferentiation	transdifferentiation of retinal pigment epithelium	0.00469	PAX2	1
Cellular Development	differentiation	differentiation of pheochromocytoma cell lines	0.000546	JUN, SPRY2, SPRY4	3
Cellular Development	differentiation	differentiation of tumor cell lines	0.000843	CTGF, EGR1, JUN, SPRY2, SPRY4	5
Cellular Development	differentiation	differentiation of cell lines	0.00145	CTGF, EGR1, JUN, SOX9, SPRY2, SPRY4	6
Cellular Development	differentiation	differentiation of cells	0.00193	CTGF, EGR1, IL20, JUN, LGALS7, PAX2, SOX9, SPRY2, SPRY4, TXNIP	10
Cellular Development	differentiation	differentiation of germ cell tumor cell lines	0.00225	EGR1, JUN	2
Cellular Development	differentiation	differentiation of Sertoli cells	0.00469	SOX9	1
Cellular Development	differentiation	differentiation of epithelial cells	0.00894	IL20, SOX9, TXNIP	3
Cellular Development	differentiation	differentiation of keratinocytes	0.0108	IL20, TXNIP	2
Cellular Development	differentiation	differentiation of endodermal cells	0.014	JUN	1
Cellular Development	differentiation	differentiation of B-1 lymphocytes	0.0163	EGR1	1
Cellular Development	differentiation	differentiation of rhabdomyosarcoma cell lines	0.0163	CTGF	1
Cellular Development	differentiation	differentiation of bone cell lines	0.0206	EGR1, SOX9	2
Cellular Development	morphogenesis	morphogenesis of cells	0.000765	CTNNA1, CYR61, GP1BA, JUN, RND3, SPRY2	6
Cellular Development	morphogenesis	morphogenesis of vascular endothelial cells	0.00703	JUN	1
Cellular Development	development	development of cells	0.000922	CTNNA1, CYR61, EGR1, GP1BA, HBB (includes EG:3043), HOOK1, JUN, RND3, SOX9, SPRY2	10
Cellular Development	development	development of neural crest cells	0.0233	SOX9	1
Cellular Development	shape change	shape change of eukaryotic cells	0.00114	CYR61, GP1BA, JUN, RND3, SPRY2	5
Cellular Development	shape change	shape change of cell lines	0.0013	CYR61, GP1BA, RND3, SPRY2	4
Cellular Development	cell spreading	cell spreading of cell lines	0.00197	CYR61, GP1BA, SPRY2	3
Cellular Development	cell spreading	cell spreading of sarcoma cell lines	0.00235	SPRY2	1
Cellular Development	cell spreading	cell spreading of epithelial cell lines	0.0233	CYR61	1
Cellular Development	generation	generation of gamma-delta T lymphocytes	0.00235	JUN	1
Cellular Development	outgrowth	outgrowth of breast cancer cell lines	0.00235	CYR61	1
Cellular Development	sex determination	sex determination of male germ cells	0.00235	SOX9	1
Cellular Development	commitment	commitment of cells	0.00255	PAX2, SOX9, SPRY2	3
Cellular Development	sprouting	sprouting of normal cells	0.00323	CYR61, JUN	2
Cellular Development	sprouting	sprouting of neurons	0.0255	JUN	1
Cellular Development	metabolism	metabolism of thymocytes	0.00469	EGR1	1
Cellular Development	maturation	maturation of plasmacytoid dendritic cells	0.0163	EGR1	1
Cellular Development	apoptosis	apoptosis of thymocytes	0.0198	EGR1, JUN	2
Cellular Development	myelopoiesis	myelopoiesis of lymphatic system cells	0.021	EGR1	1
Cellular Development	hematopoiesis	hematopoiesis of cells	0.0266	EGR1, HBB (includes EG:3043)	2
Cellular Growth and Proliferation	growth	growth of tumor cell lines	3.62e-07	CTGF, CYR61, DUSP5, EGR1, GADD45A, GTPBP4, JUN, LGALS7, PAX2, SPRY2, TXNIP	11
Cellular Growth and Proliferation	growth	growth of eukaryotic cells	1.25e-05	CTGF, CYR61, DUSP5, EGR1, GADD45A, GTPBP4, JUN, LGALS7, PAX2, PLK2, SPRY2, TXNIP	12
Cellular Growth and Proliferation	growth	growth of cells	2.58e-05	CTGF, CYR61, DUSP5, EGR1, GADD45A, GTPBP4, JUN, LGALS7, PAX2, PHLDA1, PLK2, SGK1, SPRY2, TXNIP	14
Cellular Growth and Proliferation	growth	growth of cervical cancer cell lines	0.000276	GADD45A, GTPBP4, SPRY2	3
Cellular Growth and Proliferation	growth	growth of brain cancer cell lines	0.000308	CYR61, EGR1, GTPBP4	3
Cellular Growth and Proliferation	growth	growth of leukemia cell lines	0.000727	EGR1, JUN, TXNIP	3
Cellular Growth and Proliferation	growth	growth of colon cancer cell lines	0.00101	DUSP5, GADD45A, LGALS7	3
Cellular Growth and Proliferation	growth	growth of fibroblasts	0.00158	GADD45A, JUN, PLK2	3
Cellular Growth and Proliferation	growth	growth of schwannoma cell lines	0.00469	GTPBP4	1
Cellular Growth and Proliferation	growth	arrest in growth of melanoma cells	0.00703	EGR1	1
Cellular Growth and Proliferation	growth	growth of neuroblastoma cells	0.00703	LGALS7	1
Cellular Growth and Proliferation	growth	arrest in growth of cells	0.00754	EGR1, GADD45A, JUN	3
Cellular Growth and Proliferation	growth	growth of sarcoma cell lines	0.014	SPRY2	1
Cellular Growth and Proliferation	growth	growth of endometrial cancer cell lines	0.0163	CYR61	1
Cellular Growth and Proliferation	growth	growth of rhabdomyosarcoma cell lines	0.0163	CTGF	1
Cellular Growth and Proliferation	growth	growth of normal cells	0.0205	EGR1, GADD45A, JUN, PLK2	4
Cellular Growth and Proliferation	growth	growth of skin cancer cell lines	0.0233	PAX2	1
Cellular Growth and Proliferation	growth	growth of stomach cancer cell lines	0.0233	TXNIP	1
Cellular Growth and Proliferation	growth	growth of fibrosarcoma cell lines	0.0255	EGR1	1
Cellular Growth and Proliferation	growth	growth of cancer cells	0.0257	EGR1, LGALS7	2
Cellular Growth and Proliferation	colony formation	colony formation of cell lines	3.92e-06	CYR61, EGR1, GADD45A, JUN, KLF6, LGALS7, SPRY2	7
Cellular Growth and Proliferation	colony formation	colony formation of cells	4.6e-06	CYR61, EGR1, GADD45A, JUN, KLF6, LGALS7, PHLDA1, SPRY2	8
Cellular Growth and Proliferation	colony formation	colony formation of carcinoma cell lines	1.56e-05	CYR61, EGR1, KLF6	3
Cellular Growth and Proliferation	colony formation	colony formation of lung cancer cell lines	4.24e-05	CYR61, GADD45A, KLF6	3
Cellular Growth and Proliferation	colony formation	colony formation of tumor cell lines	8.9e-05	CYR61, EGR1, GADD45A, KLF6, LGALS7	5
Cellular Growth and Proliferation	colony formation	colony formation of endometrial cancer cell lines	0.00469	CYR61	1
Cellular Growth and Proliferation	colony formation	colony formation of fibroblast cell lines	0.0131	JUN, SPRY2	2
Cellular Growth and Proliferation	proliferation	proliferation of cells	3.2e-05	CTGF, CTNNA1, CYR61, EGR1, GADD45A, GTPBP4, IL20, JUN, KLF6, LGALS7, SOX9, SPRY2, SPRY4, TPO, TXNIP, ZFP36L1	16
Cellular Growth and Proliferation	proliferation	proliferation of eukaryotic cells	3.82e-05	CTGF, CTNNA1, CYR61, EGR1, GADD45A, IL20, JUN, KLF6, SOX9, SPRY2, SPRY4, TPO, TXNIP, ZFP36L1	14
Cellular Growth and Proliferation	proliferation	proliferation of cell lines	0.000409	CTGF, CYR61, EGR1, JUN, KLF6, SOX9, SPRY2, SPRY4, TXNIP	9
Cellular Growth and Proliferation	proliferation	proliferation of normal cells	0.000639	CTGF, CTNNA1, EGR1, GADD45A, IL20, JUN, SPRY2, TPO, TXNIP, ZFP36L1	10
Cellular Growth and Proliferation	proliferation	proliferation of connective tissue cells	0.00311	CTGF, JUN, SPRY2, TXNIP	4
Cellular Growth and Proliferation	proliferation	proliferation of kidney cell lines	0.00438	JUN, KLF6	2
Cellular Growth and Proliferation	proliferation	proliferation of tumor cell lines	0.0048	CTGF, CYR61, EGR1, JUN, SOX9, SPRY2	6
Cellular Growth and Proliferation	proliferation	proliferation of fibroblasts	0.00706	JUN, SPRY2, TXNIP	3
Cellular Growth and Proliferation	proliferation	proliferation of lymphoma cell lines	0.00848	JUN, SOX9	2
Cellular Growth and Proliferation	proliferation	proliferation of epithelial cell lines	0.0121	CYR61, EGR1	2
Cellular Growth and Proliferation	proliferation	proliferation of fibroblast cell lines	0.0127	JUN, KLF6, TXNIP	3
Cellular Growth and Proliferation	proliferation	proliferation of sarcoma cell lines	0.014	SPRY2	1
Cellular Growth and Proliferation	proliferation	proliferation of carcinoma cell lines	0.0178	CYR61, EGR1	2
Cellular Growth and Proliferation	proliferation	proliferation of prostate cell lines	0.0233	CYR61	1
Cellular Growth and Proliferation	formation	formation of macrophages	0.000998	EGR1, LDLR	2
Cellular Growth and Proliferation	formation	formation of normal cells	0.00212	EGR1, LDLR, PAX2, SPRY2	4
Cellular Growth and Proliferation	formation	formation of lung cancer cell lines	0.00235	EGR1	1
Cellular Growth and Proliferation	formation	formation of foam cells	0.014	LDLR	1
Cellular Growth and Proliferation	generation	generation of gamma-delta T lymphocytes	0.00235	JUN	1
Cellular Growth and Proliferation	outgrowth	outgrowth of breast cancer cell lines	0.00235	CYR61	1
Cellular Growth and Proliferation	quantity	quantity of endometrial cancer cell lines	0.00469	JUN	1
Cellular Growth and Proliferation	production	production of blood platelets	0.0163	GP1BA	1
Cellular Growth and Proliferation	cloning	cloning of cells	0.0186	PHLDA1	1
Cancer	tumorigenesis	tumorigenesis of tumor cell lines	4.4e-06	CYR61, EGR1, KLF6, SPRY2, TXNIP	5
Cancer	tumorigenesis	tumorigenesis of endometrial cancer cell lines	0.00235	CYR61	1
Cancer	tumorigenesis	tumorigenesis of small intestine	0.00235	TXNIP	1
Cancer	tumorigenesis	tumorigenesis of vascular tissue	0.00235	GADD45A	1
Cancer	tumorigenesis	tumorigenesis of organ	0.00274	GADD45A, JUN, TXNIP	3
Cancer	tumorigenesis	tumorigenesis of stomach cancer cell lines	0.00469	CYR61	1
Cancer	tumorigenesis	tumorigenesis of fibrosarcoma cell lines	0.00937	SPRY2	1
Cancer	tumorigenesis	tumorigenesis of leukemia cell lines	0.0117	EGR1	1
Cancer	tumorigenesis	tumorigenesis of mice	0.0122	EGR1, GADD45A, JUN	3
Cancer	tumorigenesis	tumorigenesis of ovary	0.014	GADD45A	1
Cancer	tumorigenesis	tumorigenesis of brain cancer cell lines	0.0163	KLF6	1
Cancer	T-cell non-hodgkin lymphoma	T-cell non-hodgkin lymphoma	6.39e-05	CYR61, EGR1, GADD45A, JUN	4
Cancer	non-hodgkin lymphoma	non-hodgkin lymphoma	8.69e-05	CYR61, EGR1, GADD45A, JUN, LGALS7	5
Cancer	peripheral T-cell lymphoma	peripheral T-cell lymphoma	0.00183	CYR61, GADD45A	2
Cancer	polyploidy	polyploidy of sarcoma cell lines	0.00235	SPRY2	1
Cancer	disease	disease of tumor cell lines	0.00263	CYR61, EGR1, KLF6, LDLR, SPRY2, TXNIP	6
Cancer	developmental process	developmental process of malignant tumor	0.00281	EGR1, GADD45A, JUN	3
Cancer	quantity	quantity of hepatocellular carcinoma	0.00469	JUN	1
Cancer	colorectal cancer	colorectal cancer	0.00549	CTGF, DUSP5, JUN, KLF6, PDXDC1, SGK1	6
Cancer	large-cell Ki-1 lymphoma	large-cell Ki-1 lymphoma	0.00703	JUN	1
Cancer	colon cancer	colon cancer	0.0131	DUSP5, JUN, KLF6, SGK1	4
Cancer	juvenile myelomonocytic leukemia	juvenile myelomonocytic leukemia	0.014	JUN	1
Cancer	development	development of malignant tumor	0.0174	EGR1, JUN	2
Cancer	development	development of T-cell non-hodgkin lymphoma	0.0186	EGR1	1
Cancer	development	development of hepatocellular carcinoma	0.021	JUN	1
Reproductive System Disease	endometriosis	endometriosis	5.48e-06	CTGF, CTNNA1, CYR61, EGR1, JUN, PLK2, SGK1, SPRY2	8
Reproductive System Disease	tumorigenesis	tumorigenesis of ovary	0.014	GADD45A	1
Cell Cycle	interphase	interphase of eukaryotic cells	8.22e-06	CYR61, EGR1, GADD45A, JUN, PLK2, SOX9, SPRY2, TXNIP	8
Cell Cycle	interphase	arrest in interphase of eukaryotic cells	5.78e-05	CYR61, EGR1, GADD45A, JUN, SOX9, TXNIP	6
Cell Cycle	interphase	interphase of cell lines	0.000218	CYR61, GADD45A, JUN, SOX9, SPRY2, TXNIP	6
Cell Cycle	interphase	arrest in interphase of cell lines	0.000312	CYR61, GADD45A, JUN, SOX9, TXNIP	5
Cell Cycle	interphase	interphase of fibroblasts	0.000325	GADD45A, JUN, PLK2	3
Cell Cycle	interphase	interphase of tumor cell lines	0.00315	CYR61, GADD45A, SOX9, SPRY2	4
Cell Cycle	interphase	arrest in interphase of tumor cell lines	0.00816	CYR61, GADD45A, SOX9	3
Cell Cycle	interphase	interphase of fibroblast cell lines	0.0202	GADD45A, JUN	2
Cell Cycle	cell stage	arrest in cell stage	2.54e-05	CYR61, EGR1, GADD45A, JUN, KLF6, SOX9, TXNIP	7
Cell Cycle	cell stage	cell stage of liver cells	0.00015	EGR1, JUN	2
Cell Cycle	cell stage	cell stage	0.000321	CYR61, EGR1, GADD45A, JUN, KLF6, PLK2, SOX9, SPRY2, TXNIP	9
Cell Cycle	cell stage	cell stage of normal cells	0.0029	EGR1, GADD45A, JUN, PLK2	4
Cell Cycle	cell stage	entry into cell stage	0.00617	EGR1, JUN, PLK2	3
Cell Cycle	sub-G1 phase	arrest in sub-G1 phase of cell lines	0.00024	SOX9, TXNIP	2
Cell Cycle	sub-G1 phase	arrest in sub-G1 phase of embryonic cell lines	0.00235	TXNIP	1
Cell Cycle	sub-G1 phase	arrest in sub-G1 phase of epithelial cell lines	0.00235	TXNIP	1
Cell Cycle	sub-G1 phase	arrest in sub-G1 phase of kidney cell lines	0.00235	TXNIP	1
Cell Cycle	sub-G1 phase	arrest in sub-G1 phase of lymphoma cell lines	0.00235	SOX9	1
Cell Cycle	cell division process	arrest in cell division process	0.000244	CYR61, EGR1, GADD45A, JUN, KLF6, SOX9, TXNIP	7
Cell Cycle	cell division process	cell division process of cell lines	0.000863	CYR61, EGR1, GADD45A, JUN, SOX9, SPRY2, TXNIP	7
Cell Cycle	cell division process	arrest in cell division process of cancer cells	0.0009	EGR1, GADD45A	2
Cell Cycle	cell division process	cell division process	0.000987	CYR61, EGR1, GADD45A, JUN, KLF6, PLK2, SGK1, SOX9, SPRY2, TXNIP	10
Cell Cycle	cell division process	cell division process of liver cells	0.000998	EGR1, JUN	2
Cell Cycle	cell division process	cell division process of tumor cell lines	0.00418	CYR61, EGR1, GADD45A, SOX9, SPRY2	5
Cell Cycle	cell division process	entry into cell division process	0.00894	EGR1, JUN, PLK2	3
Cell Cycle	cell division process	cell division process of normal cells	0.0134	EGR1, GADD45A, JUN, PLK2	4
Cell Cycle	M phase	M phase of normal cells	0.0011	EGR1, GADD45A	2
Cell Cycle	S phase	delay in S phase of fibroblast cell lines	0.00235	GADD45A	1
Cell Cycle	S phase	S phase of eukaryotic cells	0.00828	GADD45A, PLK2, SOX9	3
Cell Cycle	cell cycle progression	arrest in cell cycle progression of ovarian cancer cells	0.00235	GADD45A	1
Cell Cycle	cell cycle progression	cell cycle progression	0.00374	CYR61, EGR1, GADD45A, JUN, PLK2, SGK1, SPRY2	7
Cell Cycle	metaphase/anaphase transition	metaphase/anaphase transition of liver cells	0.00235	EGR1	1
Cell Cycle	mitosis	mitosis of mammary epithelial cells	0.00235	JUN	1
Cell Cycle	mitosis	mitosis	0.00246	CYR61, GADD45A, JUN, PLK2, SPRY2	5
Cell Cycle	mitosis	mitosis of normal cells	0.0138	GADD45A, JUN	2
Cell Cycle	mitosis	mitosis of hepatocytes	0.014	JUN	1
Cell Cycle	mitosis	mitosis of lymphocytes	0.0186	GADD45A	1
Cell Cycle	G2/M phase	arrest in G2/M phase of eukaryotic cells	0.0024	GADD45A, JUN	2
Cell Cycle	G2/M phase	arrest in G2/M phase of bone marrow cells	0.00469	GADD45A	1
Cell Cycle	G2/M phase	arrest in G2/M phase of fibroblast cell lines	0.00937	JUN	1
Cell Cycle	G0/G1 phase transition	arrest in G0/G1 phase transition of melanoma cells	0.00469	EGR1	1
Cell Cycle	G0/G1 phase transition	G0/G1 phase transition of eukaryotic cells	0.00715	EGR1, SOX9	2
Cell Cycle	G0/G1 phase transition	G0/G1 phase transition of breast cancer cell lines	0.021	SOX9	1
Cell Cycle	G2 phase	arrest in G2 phase of rhabdomyosarcoma cell lines	0.00469	GADD45A	1
Cell Cycle	G2 phase	arrest in G2 phase of cell lines	0.0155	GADD45A, JUN	2
Cell Cycle	G2/M phase transition	arrest in G2/M phase transition of colon cancer cell lines	0.00469	GADD45A	1
Cell Cycle	G2/M phase transition	arrest in G2/M phase transition of lymphocytes	0.00937	GADD45A	1
Cell Cycle	G2/M phase transition	arrest in G2/M phase transition of fibroblasts	0.0163	GADD45A	1
Cell Cycle	cytokinesis	cytokinesis of fibroblasts	0.00703	GADD45A	1
Cell Cycle	G1/S phase transition	G1/S phase transition of cervical cancer cell lines	0.00937	SPRY2	1
Cell Cycle	G1/S phase transition	G1/S phase transition of fibroblasts	0.021	JUN	1
Cell Cycle	G1/S phase transition	G1/S phase transition of eukaryotic cells	0.0253	JUN, SPRY2	2
Cell Cycle	mitogenesis	mitogenesis of cervical cancer cell lines	0.00937	SPRY2	1
Cell Cycle	senescence	senescence of cell lines	0.00963	EGR1, GADD45A	2
Cell Cycle	senescence	senescence of breast cancer cell lines	0.0117	GADD45A	1
Cell Cycle	G1 phase	arrest in G1 phase of carcinoma cell lines	0.0163	CYR61	1
Cell Cycle	G1 phase	G1 phase of eukaryotic cells	0.0215	CYR61, JUN, SPRY2	3
Cell Cycle	homologous recombination	homologous recombination of chromosomes	0.0186	GADD45A	1
Tissue Development	transdifferentiation	transdifferentiation of epithelial tissue	1.62e-05	PAX2, SOX9	2
Tissue Development	transdifferentiation	transdifferentiation of retinal pigment epithelium	0.00469	PAX2	1
Tissue Development	adhesion	adhesion of cells	1.67e-05	CTGF, CTNNA1, CYR61, EGR1, GP1BA, GTPBP4, LGALS7, PHLDA1, RND3, SOX9	10
Tissue Development	adhesion	adhesion of cell lines	6.72e-05	CTGF, CTNNA1, CYR61, EGR1, GP1BA, SOX9	6
Tissue Development	adhesion	adhesion of hepatic stellate cells	0.00703	CTGF	1
Tissue Development	adhesion	adhesion of endothelial cells	0.0148	CYR61, GP1BA	2
Tissue Development	adhesion	adhesion of stomach cancer cell lines	0.0163	CYR61	1
Tissue Development	adhesion	adhesion of vascular smooth muscle cells	0.0186	CYR61	1
Tissue Development	accumulation	accumulation of bone cell lines	0.00235	SOX9	1
Tissue Development	accumulation	accumulation of cells	0.0175	EGR1, LDLR, SOX9	3
Tissue Development	aggregation	aggregation of schwannoma cell lines	0.00235	GTPBP4	1
Tissue Development	aggregation	aggregation of mesenchymal cells	0.00469	PAX2	1
Tissue Development	aggregation	aggregation of cells	0.0189	GP1BA, GTPBP4, PAX2	3
Tissue Development	aggregation	aggregation of gonadal cell lines	0.0233	GP1BA	1
Tissue Development	angiogenesis	angiogenesis of growth plate	0.00235	CTGF	1
Tissue Development	development	development of trophoectoderm	0.00235	CTNNA1	1
Tissue Development	development	development of embryonic tissue	0.00702	CTNNA1, JUN, PAX2, SOX9	4
Tissue Development	development	development of mesonephros	0.00937	PAX2	1
Tissue Development	development	development of second branchial arch	0.0186	SOX9	1
Tissue Development	development	development of endochondral bone	0.021	SOX9	1
Tissue Development	endochondral ossification	endochondral ossification of growth plate	0.00235	CTGF	1
Tissue Development	generation	generation of gamma-delta T lymphocytes	0.00235	JUN	1
Tissue Development	production	production of optic stalk	0.00235	PAX2	1
Tissue Development	branching	branching of metanephric bud	0.0024	PAX2, SPRY2	2
Tissue Development	agglutination	agglutination of blood platelets	0.00469	GP1BA	1
Cell-To-Cell Signaling and Interaction	adhesion	adhesion of cells	1.67e-05	CTGF, CTNNA1, CYR61, EGR1, GP1BA, GTPBP4, LGALS7, PHLDA1, RND3, SOX9	10
Cell-To-Cell Signaling and Interaction	adhesion	adhesion of cell lines	6.72e-05	CTGF, CTNNA1, CYR61, EGR1, GP1BA, SOX9	6
Cell-To-Cell Signaling and Interaction	adhesion	adhesion of hepatic stellate cells	0.00703	CTGF	1
Cell-To-Cell Signaling and Interaction	adhesion	adhesion of endothelial cells	0.0148	CYR61, GP1BA	2
Cell-To-Cell Signaling and Interaction	adhesion	adhesion of stomach cancer cell lines	0.0163	CYR61	1
Cell-To-Cell Signaling and Interaction	adhesion	adhesion of vascular smooth muscle cells	0.0186	CYR61	1
Cell-To-Cell Signaling and Interaction	binding	binding of fibroblast cell lines	0.0021	CYR61, LDLR	2
Cell-To-Cell Signaling and Interaction	binding	binding of skin cell lines	0.00937	CYR61	1
Cell-To-Cell Signaling and Interaction	attachment	attachment of sarcoma cell lines	0.00235	SPRY2	1
Cell-To-Cell Signaling and Interaction	attachment	attachment of tumor cell lines	0.0024	EGR1, SPRY2	2
Cell-To-Cell Signaling and Interaction	attachment	attachment of brain cancer cell lines	0.0117	EGR1	1
Cell-To-Cell Signaling and Interaction	induction	induction of extracellular matrix	0.00235	CTGF	1
Cell-To-Cell Signaling and Interaction	contact growth inhibition	contact growth inhibition	0.00237	EGR1, JUN, KLF6	3
Cell-To-Cell Signaling and Interaction	contact growth inhibition	contact growth inhibition of lymphoma cell lines	0.00469	EGR1	1
Cell-To-Cell Signaling and Interaction	contact growth inhibition	contact growth inhibition of fibroblasts	0.0117	JUN	1
Cell-To-Cell Signaling and Interaction	contact growth inhibition	contact growth inhibition of eukaryotic cells	0.024	EGR1, JUN	2
Cell-To-Cell Signaling and Interaction	agglutination	agglutination of blood platelets	0.00469	GP1BA	1
Cell-To-Cell Signaling and Interaction	dynamics	dynamics of focal adhesions	0.00469	RND3	1
Cell-To-Cell Signaling and Interaction	organization	organization of tight junctions	0.00469	CTNNA1	1
Cell-To-Cell Signaling and Interaction	assembly	assembly of gap junctions	0.00937	CTNNA1	1
Cell-To-Cell Signaling and Interaction	assembly	assembly of tight junctions	0.0163	CTNNA1	1
Cell-To-Cell Signaling and Interaction	phagocytosis	phagocytosis of blood platelets	0.0117	GP1BA	1
Cell-To-Cell Signaling and Interaction	formation	formation of focal adhesions	0.024	RND3, SPRY2	2
Genetic Disorder	Huntington's disease	Huntington's disease	2.01e-05	CTGF, DUSP5, EGR1, GADD45A, JUN, LDLR, PLK2, SGK1, SOX9	9
Genetic Disorder	campomelic dysplasia	campomelic dysplasia	0.00235	SOX9	1
Genetic Disorder	beta thalassemia	beta thalassemia of mice	0.00469	HBB (includes EG:3043)	1
Genetic Disorder	ulcerated cutaneous xanthomatosis	ulcerated cutaneous xanthomatosis of mice	0.00469	LDLR	1
Genetic Disorder	Bernard-Soulier disease	Bernard-Soulier disease	0.00703	GP1BA	1
Genetic Disorder	non-insulin-dependent diabetes mellitus	non-insulin-dependent diabetes mellitus of mice	0.00703	LDLR	1
Genetic Disorder	Wilson's disease	Wilson's disease	0.00937	LDLR	1
Genetic Disorder	obesity	obesity of rats	0.00937	LDLR	1
Genetic Disorder	psoriasis	psoriasis	0.0108	IL20, TPO	2
Genetic Disorder	psoriasis	psoriasis of humans	0.0255	IL20	1
Genetic Disorder	colon cancer	colon cancer	0.0131	DUSP5, JUN, KLF6, SGK1	4
Genetic Disorder	juvenile myelomonocytic leukemia	juvenile myelomonocytic leukemia	0.014	JUN	1
Genetic Disorder	autosomal dominant hypercholesterolemia	autosomal dominant hypercholesterolemia	0.0163	LDLR	1
Genetic Disorder	atopic dermatitis	atopic dermatitis	0.0206	GADD45A, JUN	2
Neurological Disease	Huntington's disease	Huntington's disease	2.01e-05	CTGF, DUSP5, EGR1, GADD45A, JUN, LDLR, PLK2, SGK1, SOX9	9
Neurological Disease	hyperalgesia	delay in hyperalgesia of rats	0.00235	SGK1	1
Neurological Disease	neurodegeneration	neurodegeneration of sympathetic neuron	0.00235	JUN	1
Neurological Disease	tumorigenesis	tumorigenesis of brain cancer cell lines	0.0163	KLF6	1
Skeletal and Muscular Disorders	Huntington's disease	Huntington's disease	2.01e-05	CTGF, DUSP5, EGR1, GADD45A, JUN, LDLR, PLK2, SGK1, SOX9	9
Skeletal and Muscular Disorders	campomelic dysplasia	campomelic dysplasia	0.00235	SOX9	1
Skeletal and Muscular Disorders	Wilson's disease	Wilson's disease	0.00937	LDLR	1
Skeletal and Muscular Disorders	skeletal and muscular disorder	skeletal and muscular disorder	0.0109	CTGF, DUSP5, EGR1, GADD45A, GP1BA, IL20, JUN, KIAA1609, LDLR, PLK2, SGK1, SOX9, SYVN1, TPO	14
Cellular Assembly and Organization	quantity	quantity of focal complexes	5.37e-05	CTGF, CYR61	2
Cellular Assembly and Organization	quantity	quantity of abnormal chromosome	0.00937	GADD45A	1
Cellular Assembly and Organization	formation	formation of filaments	0.000667	CDC42EP2, CTGF, RND3, SGK1, SPRY2	5
Cellular Assembly and Organization	formation	formation of actin filaments	0.0013	CDC42EP2, CTGF, RND3, SPRY2	4
Cellular Assembly and Organization	formation	formation of actin stress fibers	0.00596	CTGF, RND3, SPRY2	3
Cellular Assembly and Organization	formation	delay in formation of actin stress fibers	0.00703	CTGF	1
Cellular Assembly and Organization	formation	formation of lamellipodia	0.0186	CTGF, CYR61	2
Cellular Assembly and Organization	formation	formation of plasma membrane projections	0.0233	CDC42EP2, CTGF, CYR61	3
Cellular Assembly and Organization	formation	formation of filopodia	0.0235	CTGF, CYR61	2
Cellular Assembly and Organization	formation	formation of focal adhesions	0.024	RND3, SPRY2	2
Cellular Assembly and Organization	differentiation	differentiation of cell membrane leading edge	0.00235	JUN	1
Cellular Assembly and Organization	organization	organization of tight junctions	0.00469	CTNNA1	1
Cellular Assembly and Organization	polymerization	polymerization of filaments	0.00905	CDC42EP2, SGK1	2
Cellular Assembly and Organization	assembly	assembly of gap junctions	0.00937	CTNNA1	1
Cellular Assembly and Organization	assembly	assembly of tight junctions	0.0163	CTNNA1	1
Cellular Assembly and Organization	transport	transport of sorting endosomes	0.021	HOOK1	1
Cellular Assembly and Organization	biogenesis	biogenesis of endosomes	0.0278	HOOK1	1
Behavior	learning	learning by rats	8.05e-05	JUN, SGK1	2
Behavior	learning	learning	0.00391	EGR1, JUN, SGK1	3
Behavior	spatial learning	spatial learning by rats	0.00703	SGK1	1
Behavior	recognition memory	recognition memory of mice	0.0233	EGR1	1
Nervous System Development and Function	learning	learning by rats	8.05e-05	JUN, SGK1	2
Nervous System Development and Function	long-term potentiation	long-term potentiation of dentate gyrus	0.00235	EGR1	1
Nervous System Development and Function	morphology	morphology of somatotrophs	0.00235	EGR1	1
Nervous System Development and Function	neurological function	neurological function of mice	0.00703	GP1BA	1
Nervous System Development and Function	spatial learning	spatial learning by rats	0.00703	SGK1	1
Nervous System Development and Function	quantity	quantity of oligodendrocyte precursor cells	0.014	SOX9	1
Nervous System Development and Function	development	development of adenohypophysis	0.021	EGR1	1
Nervous System Development and Function	recognition memory	recognition memory of mice	0.0233	EGR1	1
Nervous System Development and Function	sprouting	sprouting of neurons	0.0255	JUN	1
Gene Expression	activation	activation of Sp1 binding site	8.9e-05	ATF7IP, EGR1, KLF6	3
Gene Expression	activation	activation of half-estrogen response element	0.00469	JUN	1
Gene Expression	activation	activation of IL-6 response element	0.00703	JUN	1
Gene Expression	activation	activation of TNF alpha responsive element	0.00703	JUN	1
Gene Expression	activation	activation of protein binding site	0.00933	EGR1, JUN	2
Gene Expression	activation	activation of electrophile response element	0.00937	JUN	1
Gene Expression	activation	activation of DNA endogenous promoter	0.0111	EGR1, JUN	2
Gene Expression	activation	activation of Fin1 binding site	0.0117	JUN	1
Gene Expression	activation	activation of Usf1 binding site	0.0117	JUN	1
Gene Expression	activation	activation of synthetic promoter	0.0121	EGR1, GADD45A, JUN, PAX2, TXNIP	5
Gene Expression	activation	activation of DR5 retinoic acid response element	0.014	JUN	1
Gene Expression	activation	activation of AP1/CRE element	0.0186	JUN	1
Gene Expression	activation	activation of ATF binding site	0.0186	JUN	1
Gene Expression	activation	activation of C/EBP binding site	0.0233	JUN	1
Gene Expression	activation	activation of CD28 response element	0.0233	JUN	1
Gene Expression	activation	activation of antioxidant response element	0.0233	JUN	1
Gene Expression	transactivation	transactivation of Sp1 binding site	0.000113	ATF7IP, KLF6	2
Gene Expression	transactivation	transactivation	0.000519	ATF7IP, EGR1, GADD45A, JUN, KLF6, PAX2, SOX9	7
Gene Expression	transactivation	transactivation of Egr-1 binding site	0.00235	EGR1	1
Gene Expression	transactivation	transactivation of Egr binding site	0.00469	EGR1	1
Gene Expression	transactivation	transactivation of Pitx binding site	0.00469	EGR1	1
Gene Expression	transactivation	transactivation of Sox9 binding site	0.00469	SOX9	1
Gene Expression	transactivation	transactivation of human T-lymphotropic virus type 1	0.00703	JUN	1
Gene Expression	transactivation	transactivation of virus	0.00905	JUN, KLF6	2
Gene Expression	transactivation	transactivation of AP1 response element	0.00937	JUN	1
Gene Expression	transactivation	transactivation of TATA box	0.0163	JUN	1
Gene Expression	transactivation	transactivation of synthetic promoter	0.0167	GADD45A, JUN, PAX2	3
Gene Expression	transactivation	transactivation of simian virus 40	0.021	KLF6	1
Gene Expression	transactivation	transactivation of NFAT response element	0.0255	EGR1	1
Gene Expression	expression	expression of DNA endogenous promoter	0.00183	EGR1, JUN	2
Gene Expression	expression	expression of DNA	0.00863	ATF7IP, CSRNP2, EGR1, GADD45A, JUN, KLF6, PAX2, SOX9	8
Gene Expression	transcription	transcription of synthetic promoter	0.00193	EGR1, GADD45A, JUN, PLK2, SGK1	5
Gene Expression	transcription	transcription of protein binding site	0.00458	EGR1, JUN	2
Gene Expression	transcription	transcription of inverted CCAAT element	0.00469	JUN	1
Gene Expression	transcription	transcription of Egr binding site	0.00703	EGR1	1
Gene Expression	transcription	transcription	0.00904	ATF7IP, CSRNP2, EGR1, GADD45A, JUN, KLF6, PAX2, PLK2, SGK1, SOX9	10
Gene Expression	transcription	transcription of C/ebp alpha binding element	0.00937	EGR1	1
Gene Expression	transcription	transcription of hypoxia response element	0.0163	EGR1	1
Gene Expression	transcription	transcription of minimal viral promoter	0.0186	JUN	1
Gene Expression	transcription	transcription of T-cell factor recognition sequence	0.021	JUN	1
Gene Expression	transcription	transcription of DNA	0.0257	ATF7IP, CSRNP2, EGR1, JUN, KLF6, PAX2, SOX9	7
Gene Expression	transcription	transcription of gene	0.0271	EGR1, JUN, PAX2, SOX9	4
Gene Expression	repression	repression of minimal viral promoter	0.00235	JUN	1
Gene Expression	inhibition	inhibition of AP1 response element	0.00469	JUN	1
Gene Expression	targeting	targeting of DNA	0.00469	JUN	1
Gene Expression	binding	binding of synthetic promoter	0.00501	EGR1, JUN	2
Gene Expression	binding	binding of Sox9 binding site	0.00703	SOX9	1
Gene Expression	binding	binding of androgen-responsive element	0.00703	JUN	1
Gene Expression	binding	binding of gene	0.014	JUN	1
Gene Expression	binding	binding of Egr-1 binding site	0.0186	EGR1	1
Gene Expression	stimulation	stimulation of synthetic promoter	0.00703	JUN	1
Gene Expression	induction	induction of Smad binding sequence	0.00937	JUN	1
Gene Expression	transrepression	transrepression of gene	0.0117	JUN	1
Cell Morphology	shape change	shape change	0.00022	CDC42EP2, CTNNA1, CYR61, GP1BA, JUN, RND3, SPRY2	7
Cell Morphology	shape change	shape change of eukaryotic cells	0.00114	CYR61, GP1BA, JUN, RND3, SPRY2	5
Cell Morphology	shape change	shape change of cell lines	0.0013	CYR61, GP1BA, RND3, SPRY2	4
Cell Morphology	morphology	morphology of cells	0.00074	EGR1, HBB (includes EG:3043), JUN, PAX2, PHLDA1, SOX9	6
Cell Morphology	morphology	morphology of cell lines	0.00222	EGR1, JUN, PAX2, SOX9	4
Cell Morphology	morphology	morphology of somatotrophs	0.00235	EGR1	1
Cell Morphology	morphology	morphology of eukaryotic cells	0.00279	EGR1, HBB (includes EG:3043), JUN, PAX2, SOX9	5
Cell Morphology	morphology	morphology of tumor cell lines	0.00408	EGR1, PAX2, SOX9	3
Cell Morphology	morphology	morphology of germ cell tumor cell lines	0.00469	EGR1	1
Cell Morphology	morphology	morphology of skin cancer cell lines	0.00469	PAX2	1
Cell Morphology	morphology	morphology of lymphoma cell lines	0.021	SOX9	1
Cell Morphology	morphogenesis	morphogenesis of cells	0.000765	CTNNA1, CYR61, GP1BA, JUN, RND3, SPRY2	6
Cell Morphology	morphogenesis	morphogenesis of vascular endothelial cells	0.00703	JUN	1
Cell Morphology	cell spreading	cell spreading of cell lines	0.00197	CYR61, GP1BA, SPRY2	3
Cell Morphology	cell spreading	cell spreading of sarcoma cell lines	0.00235	SPRY2	1
Cell Morphology	cell spreading	cell spreading of epithelial cell lines	0.0233	CYR61	1
Cell Morphology	elongation	elongation of bone cell lines	0.00235	SOX9	1
Cell Morphology	sprouting	sprouting of normal cells	0.00323	CYR61, JUN	2
Cell Morphology	sprouting	sprouting of neurons	0.0255	JUN	1
Cell Morphology	compaction	compaction of tumor cell lines	0.00937	CTNNA1	1
Cell Morphology	size	size of blood platelets	0.00937	GP1BA	1
Cell Morphology	size	size of fibroblasts	0.0117	GADD45A	1
Cell Morphology	volume	volume of red blood cells	0.0117	HBB (includes EG:3043)	1
Cell Morphology	branching	branching of fibroblast cell lines	0.0163	RND3	1
Renal and Urological Disease	renal and urological disorder	renal and urological disorder	0.000408	CTGF, GADD45A, JUN, LDLR, PAX2, SGK1	6
Renal and Urological Disease	albuminuria	albuminuria	0.00144	CTGF, SGK1	2
Renal and Urological Disease	albuminuria	albuminuria of mice	0.0278	CTGF	1
Renal and Urological Disease	autoimmune glomerulonephritis	autoimmune glomerulonephritis of mice	0.014	GADD45A	1
Renal and Urological Disease	glomerulonephritis	glomerulonephritis	0.0235	GADD45A, JUN	2
Renal and Urological Disease	focal glomerulonephritis	focal glomerulonephritis	0.0255	JUN	1
Renal and Urological Disease	agenesis	agenesis of kidney	0.0278	SPRY2	1
Cardiovascular System Development and Function	development	development of blood vessel	0.000708	CTGF, CYR61, IL20, JUN, SPRY4, ZFP36L1	6
Cardiovascular System Development and Function	angiogenesis	angiogenesis of growth plate	0.00235	CTGF	1
Cardiovascular System Development and Function	angiogenesis	angiogenesis of humans	0.00469	IL20	1
Cardiovascular System Development and Function	angiogenesis	angiogenesis of mammalia	0.0102	CYR61, IL20	2
Cardiovascular System Development and Function	angiogenesis	angiogenesis	0.0108	CTGF, CYR61, IL20, JUN	4
Cardiovascular System Development and Function	structural integrity	structural integrity of vasculature	0.00235	CYR61	1
Cardiovascular System Development and Function	formation	formation of pulmonary artery	0.00469	JUN	1
Cardiovascular System Development and Function	formation	formation of aorta	0.00703	JUN	1
Cardiovascular System Development and Function	preservation	preservation of elastic lamina	0.00469	LDLR	1
Cardiovascular System Development and Function	morphogenesis	morphogenesis of vascular endothelial cells	0.00703	JUN	1
Cardiovascular System Development and Function	survival	survival of heart cell lines	0.00937	TXNIP	1
Cardiovascular System Development and Function	branching	branching of blood vessel	0.0117	SPRY4	1
Cardiovascular System Development and Function	adhesion	adhesion of endothelial cells	0.0148	CYR61, GP1BA	2
Organismal Development	development	development of blood vessel	0.000708	CTGF, CYR61, IL20, JUN, SPRY4, ZFP36L1	6
Organismal Development	development	development of animal	0.00477	CTNNA1, CYR61, IL20, JUN, SPRY4, SYVN1	6
Organismal Development	development	development of embryo	0.0148	CTNNA1, JUN, SPRY4, SYVN1	4
Organismal Development	angiogenesis	angiogenesis of growth plate	0.00235	CTGF	1
Organismal Development	angiogenesis	angiogenesis of humans	0.00469	IL20	1
Organismal Development	angiogenesis	angiogenesis of mammalia	0.0102	CYR61, IL20	2
Organismal Development	angiogenesis	angiogenesis	0.0108	CTGF, CYR61, IL20, JUN	4
Organismal Development	developmental process	developmental process of animal	0.0032	CTNNA1, CYR61, IL20, JUN, PLK2, SPRY4, SYVN1	7
Organismal Development	developmental process	developmental process of organism	0.00329	CTNNA1, CYR61, IL20, JUN, PLK2, SOX9, SPRY4, SYVN1	8
Organismal Development	formation	formation of pulmonary artery	0.00469	JUN	1
Organismal Development	formation	formation of aorta	0.00703	JUN	1
Organismal Development	size	size of mice	0.021	EGR1, IL20	2
Cardiovascular Disease	hyperlipidemia	hyperlipidemia of mice	0.000806	LDLR, TXNIP	2
Cardiovascular Disease	aortic stenosis	aortic stenosis	0.00196	LDLR, SOX9	2
Cardiovascular Disease	atherosclerosis	atherosclerosis of aortic arch	0.00235	LDLR	1
Cardiovascular Disease	atherosclerosis	atherosclerosis of abdominal aorta	0.00469	LDLR	1
Cardiovascular Disease	atherosclerosis	atherosclerosis of mammalia	0.0064	IL20, LDLR	2
Cardiovascular Disease	atherosclerosis	atherosclerosis of aortic root	0.0117	LDLR	1
Cardiovascular Disease	atherosclerosis	atherosclerosis of humans	0.0117	IL20	1
Cardiovascular Disease	tumorigenesis	tumorigenesis of vascular tissue	0.00235	GADD45A	1
Cardiovascular Disease	calcification	calcification of cardiac valve	0.00469	LDLR	1
Cardiovascular Disease	regression	regression of atherosclerotic lesion	0.00469	LDLR	1
Cardiovascular Disease	stenosis	stenosis of aortic valve	0.00469	LDLR	1
Cardiovascular Disease	atherogenesis	atherogenesis of mice	0.00937	LDLR	1
Cardiovascular Disease	experimentally-induced atherosclerosis	experimentally-induced atherosclerosis	0.00937	LDLR	1
Cardiovascular Disease	cardiovascular disorder	cardiovascular disorder	0.012	ARHGAP12, CTGF, CTNNA1, DUSP5, EGR1, GP1BA, IL20, JUN, KLF6, LDLR, SOX9, TXNIP	12
Cardiovascular Disease	development	development of atherosclerotic lesion	0.014	LDLR	1
Cardiovascular Disease	formation	formation of fatty lesion	0.014	LDLR	1
Cardiovascular Disease	autosomal dominant hypercholesterolemia	autosomal dominant hypercholesterolemia	0.0163	LDLR	1
Cardiovascular Disease	degenerative mitral valve disease	degenerative mitral valve disease	0.0163	SOX9	1
Cardiovascular Disease	cardiomyopathy	cardiomyopathy of heart	0.0186	CTNNA1	1
Cardiovascular Disease	diastolic heart failure	diastolic heart failure	0.0186	CTGF	1
Cardiovascular Disease	progression	progression of atherosclerotic lesion	0.0186	LDLR	1
Cardiovascular Disease	atherosclerotic lesion	atherosclerotic lesion	0.0198	EGR1, LDLR	2
Cardiovascular Disease	plaque	plaque	0.0233	LDLR	1
Cardiovascular Disease	fibrosis	fibrosis of heart ventricle	0.0255	CTNNA1	1
Connective Tissue Development and Function	condensation	condensation of cartilage tissue	0.000806	CTGF, SOX9	2
Connective Tissue Development and Function	growth	growth of fibroblasts	0.00158	GADD45A, JUN, PLK2	3
Connective Tissue Development and Function	binding	binding of fibroblast cell lines	0.0021	CYR61, LDLR	2
Connective Tissue Development and Function	S phase	delay in S phase of fibroblast cell lines	0.00235	GADD45A	1
Connective Tissue Development and Function	endochondral ossification	endochondral ossification of growth plate	0.00235	CTGF	1
Connective Tissue Development and Function	apposition	apposition of femur	0.00469	CTGF	1
Connective Tissue Development and Function	colony survival	colony survival of fibroblast cell lines	0.00469	JUN	1
Connective Tissue Development and Function	differentiation	differentiation of Sertoli cells	0.00469	SOX9	1
Connective Tissue Development and Function	adhesion	adhesion of hepatic stellate cells	0.00703	CTGF	1
Connective Tissue Development and Function	cytokinesis	cytokinesis of fibroblasts	0.00703	GADD45A	1
Connective Tissue Development and Function	mineralization	mineralization of vertebrae	0.00703	SOX9	1
Connective Tissue Development and Function	morphology	morphology of cartilage tissue	0.00703	SOX9	1
Connective Tissue Development and Function	proliferation	proliferation of fibroblasts	0.00706	JUN, SPRY2, TXNIP	3
Connective Tissue Development and Function	proliferation	proliferation of fibroblast cell lines	0.0127	JUN, KLF6, TXNIP	3
Connective Tissue Development and Function	survival	survival of fibroblast cell lines	0.00794	GADD45A, JUN	2
Connective Tissue Development and Function	G2/M phase	arrest in G2/M phase of fibroblast cell lines	0.00937	JUN	1
Connective Tissue Development and Function	cell saturation density	cell saturation density of fibroblast cell lines	0.0117	JUN	1
Connective Tissue Development and Function	contact growth inhibition	contact growth inhibition of fibroblasts	0.0117	JUN	1
Connective Tissue Development and Function	size	size of fibroblasts	0.0117	GADD45A	1
Connective Tissue Development and Function	size	size of bone	0.0233	SOX9	1
Connective Tissue Development and Function	colony formation	colony formation of fibroblast cell lines	0.0131	JUN, SPRY2	2
Connective Tissue Development and Function	G2/M phase transition	arrest in G2/M phase transition of fibroblasts	0.0163	GADD45A	1
Connective Tissue Development and Function	branching	branching of fibroblast cell lines	0.0163	RND3	1
Connective Tissue Development and Function	G1/S phase transition	G1/S phase transition of fibroblasts	0.021	JUN	1
Connective Tissue Development and Function	development	development of endochondral bone	0.021	SOX9	1
Metabolic Disease	hyperlipidemia	hyperlipidemia of mice	0.000806	LDLR, TXNIP	2
Metabolic Disease	albuminuria	albuminuria	0.00144	CTGF, SGK1	2
Metabolic Disease	albuminuria	albuminuria of mice	0.0278	CTGF	1
Metabolic Disease	ulcerated cutaneous xanthomatosis	ulcerated cutaneous xanthomatosis of mice	0.00469	LDLR	1
Metabolic Disease	non-insulin-dependent diabetes mellitus	non-insulin-dependent diabetes mellitus of mice	0.00703	LDLR	1
Metabolic Disease	Wilson's disease	Wilson's disease	0.00937	LDLR	1
Metabolic Disease	autosomal dominant hypercholesterolemia	autosomal dominant hypercholesterolemia	0.0163	LDLR	1
Metabolic Disease	Grave's disease	Grave's disease	0.021	TPO	1
Metabolic Disease	metabolic disorder	metabolic disorder of mice	0.0242	CTGF, LDLR, TXNIP	3
Skeletal and Muscular System Development and Function	condensation	condensation of cartilage tissue	0.000806	CTGF, SOX9	2
Skeletal and Muscular System Development and Function	accumulation	accumulation of bone cell lines	0.00235	SOX9	1
Skeletal and Muscular System Development and Function	angiogenesis	angiogenesis of growth plate	0.00235	CTGF	1
Skeletal and Muscular System Development and Function	elongation	elongation of bone cell lines	0.00235	SOX9	1
Skeletal and Muscular System Development and Function	endochondral ossification	endochondral ossification of growth plate	0.00235	CTGF	1
Skeletal and Muscular System Development and Function	size	size of zone of hypertrophy	0.00235	SOX9	1
Skeletal and Muscular System Development and Function	size	size of bone	0.0233	SOX9	1
Skeletal and Muscular System Development and Function	apposition	apposition of femur	0.00469	CTGF	1
Skeletal and Muscular System Development and Function	development	development of skeleton	0.00679	CTGF, JUN, PLK2, SOX9	4
Skeletal and Muscular System Development and Function	development	development of axial skeleton	0.021	JUN	1
Skeletal and Muscular System Development and Function	development	development of endochondral bone	0.021	SOX9	1
Skeletal and Muscular System Development and Function	mineralization	mineralization of vertebrae	0.00703	SOX9	1
Skeletal and Muscular System Development and Function	morphology	morphology of cartilage tissue	0.00703	SOX9	1
Skeletal and Muscular System Development and Function	morphology	morphology of skeleton	0.0186	CTGF	1
Skeletal and Muscular System Development and Function	transmigration	delay in transmigration of smooth muscle cells	0.00703	LDLR	1
Skeletal and Muscular System Development and Function	quantity	quantity of vascular smooth muscle cells	0.00937	LDLR	1
Skeletal and Muscular System Development and Function	adhesion	adhesion of vascular smooth muscle cells	0.0186	CYR61	1
Skeletal and Muscular System Development and Function	differentiation	differentiation of bone cell lines	0.0206	EGR1, SOX9	2
Skeletal and Muscular System Development and Function	survival	survival of muscle cell lines	0.0233	TXNIP	1
Hematological System Development and Function	formation	formation of macrophages	0.000998	EGR1, LDLR	2
Hematological System Development and Function	formation	formation of foam cells	0.014	LDLR	1
Hematological System Development and Function	generation	generation of gamma-delta T lymphocytes	0.00235	JUN	1
Hematological System Development and Function	agglutination	agglutination of blood platelets	0.00469	GP1BA	1
Hematological System Development and Function	metabolism	metabolism of thymocytes	0.00469	EGR1	1
Hematological System Development and Function	red cell distribution width	red cell distribution width of red blood cells	0.00469	HBB (includes EG:3043)	1
Hematological System Development and Function	quantity	quantity of monocyte-derived macrophages	0.00703	LDLR	1
Hematological System Development and Function	quantity	quantity of blood cells	0.0108	EGR1, GP1BA, HBB (includes EG:3043), LDLR, TXNIP	5
Hematological System Development and Function	quantity	quantity of foam cells	0.014	LDLR	1
Hematological System Development and Function	size	size of blood platelets	0.00937	GP1BA	1
Hematological System Development and Function	phagocytosis	phagocytosis of blood platelets	0.0117	GP1BA	1
Hematological System Development and Function	hematocrit	hematocrit of blood	0.014	HBB (includes EG:3043)	1
Hematological System Development and Function	differentiation	differentiation of B-1 lymphocytes	0.0163	EGR1	1
Hematological System Development and Function	production	production of blood platelets	0.0163	GP1BA	1
Hematological System Development and Function	apoptosis	apoptosis of thymocytes	0.0198	EGR1, JUN	2
Hematological System Development and Function	myelopoiesis	myelopoiesis of lymphatic system cells	0.021	EGR1	1
Hematological System Development and Function	hematopoiesis	hematopoiesis of cells	0.0266	EGR1, HBB (includes EG:3043)	2
Inflammatory Response	formation	formation of macrophages	0.000998	EGR1, LDLR	2
Inflammatory Response	formation	formation of foam cells	0.014	LDLR	1
Inflammatory Response	agglutination	agglutination of blood platelets	0.00469	GP1BA	1
Inflammatory Response	quantity	quantity of monocyte-derived macrophages	0.00703	LDLR	1
Inflammatory Response	quantity	quantity of foam cells	0.014	LDLR	1
Inflammatory Response	size	size of blood platelets	0.00937	GP1BA	1
Inflammatory Response	degranulation	degranulation of blood platelets	0.0117	GP1BA	1
Inflammatory Response	inflammation	inflammation of vascular tissue	0.0117	LDLR	1
Inflammatory Response	phagocytosis	phagocytosis of blood platelets	0.0117	GP1BA	1
Organismal Injury and Abnormalities	area	area of atherosclerotic lesion	0.00144	EGR1, LDLR	2
Organismal Injury and Abnormalities	area	area of fatty lesion	0.0117	LDLR	1
Organismal Injury and Abnormalities	development	development of lesion	0.0024	LDLR, LGALS7	2
Organismal Injury and Abnormalities	development	development of atherosclerotic lesion	0.014	LDLR	1
Organismal Injury and Abnormalities	stenosis	stenosis of aortic valve	0.00469	LDLR	1
Organismal Injury and Abnormalities	obstruction	obstruction of lumen	0.00703	LDLR	1
Organismal Injury and Abnormalities	reticulocytosis	reticulocytosis of mice	0.00703	HBB (includes EG:3043)	1
Organismal Injury and Abnormalities	surface area	surface area of atherosclerotic lesion	0.00937	LDLR	1
Organismal Injury and Abnormalities	formation	formation of fatty lesion	0.014	LDLR	1
Organismal Injury and Abnormalities	formation	formation of scar tissue	0.021	TXNIP	1
Organismal Injury and Abnormalities	re-epithelialization	re-epithelialization of wound	0.0186	LGALS7	1
Organismal Injury and Abnormalities	fibrosis	fibrosis of heart ventricle	0.0255	CTNNA1	1
Organ Development	formation	formation of organ	0.00149	IL20, PAX2, SOX9	3
Organ Development	formation	formation of testis	0.00235	SOX9	1
Organ Development	development	development of organ	0.00384	CTGF, EGR1, HBB (includes EG:3043), IL20, PAX2, SOX9, SPRY2	7
Organ Development	development	development of gonad	0.0118	EGR1, SOX9	2
Organ Development	development	development of adenohypophysis	0.021	EGR1	1
Organ Development	development	development of lung	0.0248	CTGF, SPRY2	2
Organ Development	morphogenesis	morphogenesis of inner ear	0.00741	PAX2, SPRY2	2
Antimicrobial Response	aggregation	aggregation of rhinovirus	0.00235	LDLR	1
Carbohydrate Metabolism	circulation	circulation of daunorubicin	0.00235	LDLR	1
Carbohydrate Metabolism	quantity	quantity of 1-palmitoyl-2-(5-oxovaleroyl)-sn-glycero-3-phosphorylcholine	0.00469	LDLR	1
Carbohydrate Metabolism	quantity	quantity of 1-palmitoyl-2-glutaroyl-sn-glycero-3-phosphorylcholine	0.00703	LDLR	1
Cell-mediated Immune Response	generation	generation of gamma-delta T lymphocytes	0.00235	JUN	1
Cell-mediated Immune Response	metabolism	metabolism of thymocytes	0.00469	EGR1	1
Cell-mediated Immune Response	apoptosis	apoptosis of thymocytes	0.0198	EGR1, JUN	2
Cellular Compromise	degeneration	degeneration of cholinergic fibers	0.00235	JUN	1
Cellular Compromise	atrophy	atrophy of Leydig cells	0.00469	EGR1	1
Cellular Compromise	degranulation	degranulation of blood platelets	0.0117	GP1BA	1
Cellular Compromise	oxidative stress response	oxidative stress response of mice	0.0117	LDLR	1
Cellular Compromise	disassembly	disassembly of actin	0.0163	CTGF	1
Cellular Function and Maintenance	generation	generation of gamma-delta T lymphocytes	0.00235	JUN	1
Cellular Function and Maintenance	contact growth inhibition	contact growth inhibition	0.00237	EGR1, JUN, KLF6	3
Cellular Function and Maintenance	contact growth inhibition	contact growth inhibition of lymphoma cell lines	0.00469	EGR1	1
Cellular Function and Maintenance	contact growth inhibition	contact growth inhibition of fibroblasts	0.0117	JUN	1
Cellular Function and Maintenance	contact growth inhibition	contact growth inhibition of eukaryotic cells	0.024	EGR1, JUN	2
Cellular Function and Maintenance	cytostasis	cytostasis	0.00266	CYR61, EGR1, JUN, KLF6	4
Cellular Function and Maintenance	cytostasis	cytostasis of eukaryotic cells	0.0133	CYR61, EGR1, JUN	3
Cellular Function and Maintenance	cytostasis	cytostasis of carcinoma cell lines	0.0163	CYR61	1
Cellular Function and Maintenance	cytostasis	cytostasis of lung cancer cell lines	0.021	CYR61	1
Cellular Function and Maintenance	cell saturation density	cell saturation density of embryonic cell lines	0.00469	JUN	1
Cellular Function and Maintenance	cell saturation density	cell saturation density of fibroblast cell lines	0.0117	JUN	1
Cellular Function and Maintenance	metabolism	metabolism of thymocytes	0.00469	EGR1	1
Cellular Function and Maintenance	organization	organization of tight junctions	0.00469	CTNNA1	1
Cellular Function and Maintenance	assembly	assembly of gap junctions	0.00937	CTNNA1	1
Cellular Function and Maintenance	assembly	assembly of tight junctions	0.0163	CTNNA1	1
Cellular Function and Maintenance	phagocytosis	phagocytosis of blood platelets	0.0117	GP1BA	1
Cellular Function and Maintenance	homeostasis	homeostasis of Na+	0.0163	SGK1	1
Cellular Function and Maintenance	apoptosis	apoptosis of thymocytes	0.0198	EGR1, JUN	2
Cellular Movement	cell movement	cell movement of sarcoma cell lines	0.00235	SPRY2	1
Cellular Movement	cell movement	cell movement of cell lines	0.00888	GP1BA, JUN, PAX2, SPRY2	4
Cellular Movement	cell movement	cell movement of tumor cell lines	0.0179	JUN, PAX2, SPRY2	3
Cellular Movement	cell movement	cell movement of skin cancer cell lines	0.0186	PAX2	1
Cellular Movement	cell movement	cell movement	0.0224	CYR61, GP1BA, JUN, LDLR, PAX2, SPRY2	6
Cellular Movement	migration	migration of sarcoma cell lines	0.00469	SPRY2	1
Cellular Movement	migration	migration of cells	0.0065	CTGF, CYR61, EGR1, GADD45A, GTPBP4, LDLR, SPRY2, SPRY4	8
Cellular Movement	migration	migration of eukaryotic cells	0.0147	CTGF, CYR61, EGR1, GADD45A, LDLR, SPRY2, SPRY4	7
Cellular Movement	migration	migration of endothelial cell lines	0.0235	CYR61, SPRY4	2
Cellular Movement	migration	migration of mesangial cells	0.0255	CTGF	1
Cellular Movement	cell rolling	cell rolling of gonadal cell lines	0.00703	GP1BA	1
Cellular Movement	cytokinesis	cytokinesis of fibroblasts	0.00703	GADD45A	1
Cellular Movement	transmigration	delay in transmigration of smooth muscle cells	0.00703	LDLR	1
Cellular Movement	invasion	invasion of skin cancer cell lines	0.0186	PAX2	1
Cellular Response to Therapeutics	antiestrogen resistance	antiestrogen resistance of breast cancer cell lines	0.00235	CYR61	1
Developmental Disorder	campomelic dysplasia	campomelic dysplasia	0.00235	SOX9	1
Developmental Disorder	dedifferentiation	dedifferentiation of chondrocytes	0.00469	JUN	1
Developmental Disorder	agenesis	agenesis of kidney	0.0278	SPRY2	1
Drug Metabolism	circulation	circulation of daunorubicin	0.00235	LDLR	1
Drug Metabolism	quantity	quantity of epoprostenol	0.00937	LDLR	1
Embryonic Development	development	development of trophoectoderm	0.00235	CTNNA1	1
Embryonic Development	development	development of embryonic tissue	0.00702	CTNNA1, JUN, PAX2, SOX9	4
Embryonic Development	development	development of mesonephros	0.00937	PAX2	1
Embryonic Development	development	development of embryo	0.0148	CTNNA1, JUN, SPRY4, SYVN1	4
Embryonic Development	development	development of second branchial arch	0.0186	SOX9	1
Embryonic Development	development	development of neural crest cells	0.0233	SOX9	1
Embryonic Development	production	production of optic stalk	0.00235	PAX2	1
Embryonic Development	sex determination	sex determination of male germ cells	0.00235	SOX9	1
Embryonic Development	sub-G1 phase	arrest in sub-G1 phase of embryonic cell lines	0.00235	TXNIP	1
Embryonic Development	branching	branching of metanephric bud	0.0024	PAX2, SPRY2	2
Embryonic Development	aggregation	aggregation of mesenchymal cells	0.00469	PAX2	1
Embryonic Development	cell saturation density	cell saturation density of embryonic cell lines	0.00469	JUN	1
Embryonic Development	differentiation	differentiation of endodermal cells	0.014	JUN	1
Embryonic Development	fusion	fusion of allantois	0.021	CYR61	1
Embryonic Development	fusion	fusion of chorion	0.021	CYR61	1
Endocrine System Development and Function	morphology	morphology of somatotrophs	0.00235	EGR1	1
Endocrine System Development and Function	generation	generation of thyroid hormone	0.021	TPO	1
Gastrointestinal Disease	tumorigenesis	tumorigenesis of small intestine	0.00235	TXNIP	1
Gastrointestinal Disease	quantity	quantity of hepatocellular carcinoma	0.00469	JUN	1
Gastrointestinal Disease	colorectal cancer	colorectal cancer	0.00549	CTGF, DUSP5, JUN, KLF6, PDXDC1, SGK1	6
Gastrointestinal Disease	immunological disorder	immunological disorder of intestine	0.0117	TXNIP	1
Gastrointestinal Disease	colon cancer	colon cancer	0.0131	DUSP5, JUN, KLF6, SGK1	4
Hematopoiesis	generation	generation of gamma-delta T lymphocytes	0.00235	JUN	1
Hematopoiesis	metabolism	metabolism of thymocytes	0.00469	EGR1	1
Hematopoiesis	differentiation	differentiation of B-1 lymphocytes	0.0163	EGR1	1
Hematopoiesis	apoptosis	apoptosis of thymocytes	0.0198	EGR1, JUN	2
Hematopoiesis	myelopoiesis	myelopoiesis of lymphatic system cells	0.021	EGR1	1
Hematopoiesis	hematopoiesis	hematopoiesis of cells	0.0266	EGR1, HBB (includes EG:3043)	2
Hepatic System Development and Function	metaphase/anaphase transition	metaphase/anaphase transition of liver cells	0.00235	EGR1	1
Hepatic System Development and Function	adhesion	adhesion of hepatic stellate cells	0.00703	CTGF	1
Hepatic System Development and Function	mitosis	mitosis of hepatocytes	0.014	JUN	1
Immunological Disease	lymphadenopathy	lymphadenopathy of lymph node	0.00235	LDLR	1
Immunological Disease	immunological disorder	immunological disorder of intestine	0.0117	TXNIP	1
Immunological Disease	autoimmune glomerulonephritis	autoimmune glomerulonephritis of mice	0.014	GADD45A	1
Immunological Disease	development	development of T-cell non-hodgkin lymphoma	0.0186	EGR1	1
Immunological Disease	atopic dermatitis	atopic dermatitis	0.0206	GADD45A, JUN	2
Immunological Disease	Grave's disease	Grave's disease	0.021	TPO	1
Infection Mechanism	internalization	internalization of Hepatitis C virus	0.00235	LDLR	1
Infection Mechanism	internalization	internalization of Human rhinovirus 2	0.00469	LDLR	1
Infection Mechanism	viral entry	viral entry of virus chimera	0.00469	LDLR	1
Infection Mechanism	transactivation	transactivation of human T-lymphotropic virus type 1	0.00703	JUN	1
Infection Mechanism	transactivation	transactivation of virus	0.00905	JUN, KLF6	2
Infection Mechanism	transactivation	transactivation of simian virus 40	0.021	KLF6	1
Lipid Metabolism	biosynthesis	biosynthesis of thromboxane A2	0.00235	LDLR	1
Lipid Metabolism	production	production of cholesterol	0.00235	LDLR	1
Lipid Metabolism	production	production of fatty acid	0.014	LDLR	1
Lipid Metabolism	quantity	quantity of 1-palmitoyl-2-(5-oxovaleroyl)-sn-glycero-3-phosphorylcholine	0.00469	LDLR	1
Lipid Metabolism	quantity	quantity of 1-palmitoyl-2-glutaroyl-sn-glycero-3-phosphorylcholine	0.00703	LDLR	1
Lipid Metabolism	quantity	quantity of epoprostenol	0.00937	LDLR	1
Lipid Metabolism	regulation	regulation of cholesterol	0.00469	LDLR	1
Lipid Metabolism	depletion	depletion of cholesterol	0.00703	LDLR	1
Lipid Metabolism	secretion	secretion of sterol	0.00937	LDLR	1
Lipid Metabolism	homeostasis	homeostasis of lipid	0.014	LDLR	1
Lipid Metabolism	hydrolysis	hydrolysis of cholesterol ester	0.014	LDLR	1
Lipid Metabolism	excretion	excretion of sterol	0.0186	LDLR	1
Lipid Metabolism	clearance	clearance of triacylglycerol	0.0255	LDLR	1
Lipid Metabolism	accumulation	accumulation of cholesterol ester	0.0278	LDLR	1
Renal and Urological System Development and Function	lobularization	lobularization of kidney	0.00235	SPRY2	1
Renal and Urological System Development and Function	proliferation	proliferation of kidney cell lines	0.00438	JUN, KLF6	2
Renal and Urological System Development and Function	size	size of kidney	0.0255	SPRY2	1
Reproductive System Development and Function	formation	formation of testis	0.00235	SOX9	1
Reproductive System Development and Function	sex determination	sex determination of male germ cells	0.00235	SOX9	1
Reproductive System Development and Function	differentiation	differentiation of Sertoli cells	0.00469	SOX9	1
Reproductive System Development and Function	cell rolling	cell rolling of gonadal cell lines	0.00703	GP1BA	1
Reproductive System Development and Function	development	development of gonad	0.0118	EGR1, SOX9	2
Reproductive System Development and Function	development	development of reproductive system	0.0163	PAX2	1
Reproductive System Development and Function	aggregation	aggregation of gonadal cell lines	0.0233	GP1BA	1
Reproductive System Development and Function	proliferation	proliferation of prostate cell lines	0.0233	CYR61	1
Small Molecule Biochemistry	biosynthesis	biosynthesis of thromboxane A2	0.00235	LDLR	1
Small Molecule Biochemistry	circulation	circulation of daunorubicin	0.00235	LDLR	1
Small Molecule Biochemistry	production	production of cholesterol	0.00235	LDLR	1
Small Molecule Biochemistry	production	production of GABA	0.00703	EGR1	1
Small Molecule Biochemistry	production	production of melanin	0.00703	SOX9	1
Small Molecule Biochemistry	production	production of fatty acid	0.014	LDLR	1
Small Molecule Biochemistry	concentration	concentration of bilirubin	0.00469	HBB (includes EG:3043)	1
Small Molecule Biochemistry	quantity	quantity of 1-palmitoyl-2-(5-oxovaleroyl)-sn-glycero-3-phosphorylcholine	0.00469	LDLR	1
Small Molecule Biochemistry	quantity	quantity of 1-palmitoyl-2-glutaroyl-sn-glycero-3-phosphorylcholine	0.00703	LDLR	1
Small Molecule Biochemistry	quantity	quantity of epoprostenol	0.00937	LDLR	1
Small Molecule Biochemistry	regulation	regulation of cholesterol	0.00469	LDLR	1
Small Molecule Biochemistry	depletion	depletion of cholesterol	0.00703	LDLR	1
Small Molecule Biochemistry	secretion	secretion of sterol	0.00937	LDLR	1
Small Molecule Biochemistry	homeostasis	homeostasis of lipid	0.014	LDLR	1
Small Molecule Biochemistry	homeostasis	homeostasis of Na+	0.0163	SGK1	1
Small Molecule Biochemistry	hydrolysis	hydrolysis of cholesterol ester	0.014	LDLR	1
Small Molecule Biochemistry	excretion	excretion of sterol	0.0186	LDLR	1
Small Molecule Biochemistry	clearance	clearance of triacylglycerol	0.0255	LDLR	1
Small Molecule Biochemistry	accumulation	accumulation of cholesterol ester	0.0278	LDLR	1
Tissue Morphology	induction	induction of extracellular matrix	0.00235	CTGF	1
Tissue Morphology	size	size of zone of hypertrophy	0.00235	SOX9	1
Tissue Morphology	size	size of lesion	0.0218	GP1BA, LDLR	2
Tissue Morphology	size	size of bone	0.0233	SOX9	1
Tissue Morphology	quantity	quantity of cells	0.00413	CTGF, EGR1, GP1BA, HBB (includes EG:3043), JUN, LDLR, SOX9, TXNIP	8
Tissue Morphology	quantity	quantity of endometrial cancer cell lines	0.00469	JUN	1
Tissue Morphology	quantity	quantity of monocyte-derived macrophages	0.00703	LDLR	1
Tissue Morphology	quantity	quantity of vascular smooth muscle cells	0.00937	LDLR	1
Tissue Morphology	quantity	quantity of blood cells	0.0108	EGR1, GP1BA, HBB (includes EG:3043), LDLR, TXNIP	5
Tissue Morphology	quantity	quantity of foam cells	0.014	LDLR	1
Tissue Morphology	quantity	quantity of oligodendrocyte precursor cells	0.014	SOX9	1
Tissue Morphology	quantity	quantity of atherosclerotic lesion	0.0163	LDLR	1
Tissue Morphology	morphology	morphology of fibrous cap	0.00469	LDLR	1
Tissue Morphology	morphology	morphology of cartilage tissue	0.00703	SOX9	1
Tissue Morphology	volume	volume of atherosclerotic lesion	0.00469	LDLR	1
Tissue Morphology	volume	volume of red blood cells	0.0117	HBB (includes EG:3043)	1
Tissue Morphology	fusion	fusion of allantois	0.021	CYR61	1
Tissue Morphology	fusion	fusion of chorion	0.021	CYR61	1
Tissue Morphology	deformation	deformation of bone	0.0233	HBB (includes EG:3043)	1
Hematological Disease	hematological disorder	hematological disorder of mice	0.00465	EGR1, GADD45A, GP1BA, HBB (includes EG:3043)	4
Hematological Disease	beta thalassemia	beta thalassemia of mice	0.00469	HBB (includes EG:3043)	1
Hematological Disease	thrombocytopenia	thrombocytopenia	0.00689	EGR1, GP1BA	2
Hematological Disease	Bernard-Soulier disease	Bernard-Soulier disease	0.00703	GP1BA	1
Hematological Disease	reticulocytosis	reticulocytosis of mice	0.00703	HBB (includes EG:3043)	1
Hematological Disease	tumorigenesis	tumorigenesis of leukemia cell lines	0.0117	EGR1	1
Hematological Disease	anemia	anemia of mice	0.0128	EGR1, HBB (includes EG:3043)	2
Hematological Disease	juvenile myelomonocytic leukemia	juvenile myelomonocytic leukemia	0.014	JUN	1
Connective Tissue Disorders	dedifferentiation	dedifferentiation of chondrocytes	0.00469	JUN	1
Hepatic System Disease	quantity	quantity of hepatocellular carcinoma	0.00469	JUN	1
Hepatic System Disease	Wilson's disease	Wilson's disease	0.00937	LDLR	1
Molecular Transport	concentration	concentration of bilirubin	0.00469	HBB (includes EG:3043)	1
Molecular Transport	quantity	quantity of 1-palmitoyl-2-(5-oxovaleroyl)-sn-glycero-3-phosphorylcholine	0.00469	LDLR	1
Molecular Transport	quantity	quantity of 1-palmitoyl-2-glutaroyl-sn-glycero-3-phosphorylcholine	0.00703	LDLR	1
Molecular Transport	quantity	quantity of epoprostenol	0.00937	LDLR	1
Molecular Transport	reabsorption	reabsorption of Na+	0.00469	SGK1	1
Molecular Transport	reabsorption	reabsorption of sodium	0.0117	SGK1	1
Molecular Transport	depletion	depletion of cholesterol	0.00703	LDLR	1
Molecular Transport	secretion	secretion of sterol	0.00937	LDLR	1
Molecular Transport	transport	transport of oxygen	0.0117	HBB (includes EG:3043)	1
Molecular Transport	efflux	efflux of sodium	0.014	SGK1	1
Molecular Transport	excretion	excretion of sterol	0.0186	LDLR	1
Molecular Transport	clearance	clearance of triacylglycerol	0.0255	LDLR	1
Molecular Transport	accumulation	accumulation of cholesterol ester	0.0278	LDLR	1
Vitamin and Mineral Metabolism	quantity	quantity of alpha-tocopherol phosphate	0.00469	LDLR	1
Cell Signaling	activation	activation of cyclin-dependent protein kinase	0.00501	GADD45A, GTPBP4	2
Dermatological Diseases and Conditions	dermatitis	dermatitis	0.00596	DUSP5, GADD45A, JUN	3
Dermatological Diseases and Conditions	psoriasis	psoriasis	0.0108	IL20, TPO	2
Dermatological Diseases and Conditions	psoriasis	psoriasis of humans	0.0255	IL20	1
Dermatological Diseases and Conditions	dermatological disorder	dermatological disorder	0.0198	DUSP5, GADD45A, IL20, JUN, TPO	5
Dermatological Diseases and Conditions	atopic dermatitis	atopic dermatitis	0.0206	GADD45A, JUN	2
Inflammatory Disease	dermatitis	dermatitis	0.00596	DUSP5, GADD45A, JUN	3
Inflammatory Disease	autoimmune glomerulonephritis	autoimmune glomerulonephritis of mice	0.014	GADD45A	1
Inflammatory Disease	atopic dermatitis	atopic dermatitis	0.0206	GADD45A, JUN	2
Inflammatory Disease	glomerulonephritis	glomerulonephritis	0.0235	GADD45A, JUN	2
Inflammatory Disease	focal glomerulonephritis	focal glomerulonephritis	0.0255	JUN	1
Amino Acid Metabolism	production	production of GABA	0.00703	EGR1	1
Amino Acid Metabolism	production	production of melanin	0.00703	SOX9	1
Antigen Presentation	quantity	quantity of monocyte-derived macrophages	0.00703	LDLR	1
Antigen Presentation	quantity	quantity of foam cells	0.014	LDLR	1
Digestive System Development and Function	morphology	morphology of palate	0.00703	SOX9	1
Endocrine System Disorders	non-insulin-dependent diabetes mellitus	non-insulin-dependent diabetes mellitus of mice	0.00703	LDLR	1
Endocrine System Disorders	Grave's disease	Grave's disease	0.021	TPO	1
Auditory and Vestibular System Development and Function	morphogenesis	morphogenesis of inner ear	0.00741	PAX2, SPRY2	2
Organ Morphology	morphogenesis	morphogenesis of inner ear	0.00741	PAX2, SPRY2	2
Organ Morphology	thickness	thickness of epidermis	0.0233	IL20	1
Organ Morphology	size	size of kidney	0.0255	SPRY2	1
DNA Replication, Recombination, and Repair	quantity	quantity of abnormal chromosome	0.00937	GADD45A	1
DNA Replication, Recombination, and Repair	synthesis	synthesis of DNA	0.0112	CYR61, JUN, LDLR, SGK1	4
DNA Replication, Recombination, and Repair	homologous recombination	homologous recombination of chromosomes	0.0186	GADD45A	1
DNA Replication, Recombination, and Repair	modification	modification of DNA	0.0231	ATF7IP, GADD45A, JUN	3
Hair and Skin Development and Function	binding	binding of skin cell lines	0.00937	CYR61	1
Hair and Skin Development and Function	differentiation	differentiation of keratinocytes	0.0108	IL20, TXNIP	2
Hair and Skin Development and Function	proliferation	proliferation of epithelial cell lines	0.0121	CYR61, EGR1	2
Hair and Skin Development and Function	re-epithelialization	re-epithelialization of wound	0.0186	LGALS7	1
Hair and Skin Development and Function	cell spreading	cell spreading of epithelial cell lines	0.0233	CYR61	1
Hair and Skin Development and Function	thickness	thickness of epidermis	0.0233	IL20	1
Nutritional Disease	Wilson's disease	Wilson's disease	0.00937	LDLR	1
Nutritional Disease	obesity	obesity of rats	0.00937	LDLR	1
Nutritional Disease	body mass index	body mass index of humans	0.0118	LDLR, SGK1	2
Tumor Morphology	size	size of hepatocellular carcinoma	0.00937	JUN	1
Protein Synthesis	hetero-oligomerization	hetero-oligomerization of protein	0.0111	CTNNA1, HBB (includes EG:3043)	2
Organismal Functions	oxidative stress response	oxidative stress response of mice	0.0117	LDLR	1
Humoral Immune Response	differentiation	differentiation of B-1 lymphocytes	0.0163	EGR1	1
Lymphoid Tissue Structure and Development	myelopoiesis	myelopoiesis of lymphatic system cells	0.021	EGR1	1
Organismal Survival	death	death of mice	0.0223	CYR61, GADD45A, HBB (includes EG:3043), IL20, LDLR, SPRY2	6
RNA Post-Transcriptional Modification	cleavage	cleavage of mRNA	0.0233	HBB (includes EG:3043)	1
Respiratory System Development and Function	development	development of lung	0.0248	CTGF, SPRY2	2

## Sheet: 3c-nuclear 8h
Category	Function	Function Annotation	p-value	Molecules	No Molecules
Cell Death	apoptosis	apoptosis	1.19e-05	ATF3, DUSP10, EGR1, GABPB1 (includes EG:2553), GADD45A, HSPA1A, IL7R, LDLR, MYBL1, NEK6, PLAT, PLK2, RND3, SGK1, SMAD3, SORBS2, TTC5, TXNIP	18
Cell Death	apoptosis	apoptosis of eukaryotic cells	0.000208	ATF3, EGR1, GADD45A, HSPA1A, IL7R, LDLR, MYBL1, PLAT, PLK2, RND3, SGK1, SMAD3, TTC5, TXNIP	14
Cell Death	apoptosis	apoptosis of normal cells	0.0015	ATF3, EGR1, GADD45A, IL7R, LDLR, PLAT, RND3, SMAD3, TXNIP	9
Cell Death	apoptosis	delay in apoptosis of Purkinje cells	0.00271	PLAT	1
Cell Death	apoptosis	delay in apoptosis of granule cells	0.00271	PLAT	1
Cell Death	apoptosis	apoptosis of tumor cell lines	0.00447	ATF3, EGR1, GADD45A, HSPA1A, MYBL1, PLK2, SGK1, TTC5	8
Cell Death	apoptosis	apoptosis of prostate cancer cell lines	0.006	EGR1, GADD45A, HSPA1A	3
Cell Death	apoptosis	apoptosis of cell lines	0.0067	ATF3, EGR1, GADD45A, HSPA1A, MYBL1, PLK2, SGK1, TTC5, TXNIP	9
Cell Death	apoptosis	apoptosis of keratinocytes	0.00879	PLAT, RND3	2
Cell Death	apoptosis	apoptosis of cervical cancer cell lines	0.0129	GADD45A, SGK1, TTC5	3
Cell Death	apoptosis	apoptosis of melanoma cell lines	0.0131	EGR1, GADD45A	2
Cell Death	apoptosis	apoptosis of leukocytes	0.0149	EGR1, IL7R, LDLR, SMAD3	4
Cell Death	apoptosis	apoptosis of crypt cells	0.0189	IL7R	1
Cell Death	apoptosis	apoptosis of superior cervical ganglion neurons	0.0189	ATF3	1
Cell Death	apoptosis	apoptosis of pro-B lymphocytes	0.0215	SMAD3	1
Cell Death	apoptosis	apoptosis of breast cancer cell lines	0.0237	GADD45A, PLK2, SGK1	3
Cell Death	apoptosis	apoptosis of lymphocytes	0.0323	EGR1, IL7R, SMAD3	3
Cell Death	cell death	cell death	2.63e-05	ATF3, DUSP10, EGR1, EMP1, GABPB1 (includes EG:2553), GADD45A, HSPA1A, IL7R, LDLR, MYBL1, NEK6, PLAT, PLK2, RND3, SGK1, SMAD3, SORBS2, TTC5, TXNIP	19
Cell Death	cell death	cell death of eukaryotic cells	0.000379	ATF3, EGR1, EMP1, GADD45A, HSPA1A, IL7R, LDLR, MYBL1, PLAT, PLK2, RND3, SGK1, SMAD3, TTC5, TXNIP	15
Cell Death	cell death	cell death of breast cancer cell lines	0.00546	GADD45A, HSPA1A, PLK2, SGK1	4
Cell Death	cell death	cell death of cell lines	0.00632	ATF3, EGR1, EMP1, GADD45A, HSPA1A, MYBL1, PLK2, SGK1, TTC5, TXNIP	10
Cell Death	cell death	cell death of epithelial cell lines	0.0203	ATF3, EMP1, SGK1	3
Cell Death	cell death	cell death of bone marrow cells	0.0325	EGR1, GADD45A	2
Cell Death	survival	survival of cervical cancer cell lines	0.00116	DUSP10, PDP1, PLK2, SGK1	4
Cell Death	survival	survival of eukaryotic cells	0.00152	DUSP10, GADD45A, PDP1, PLK2, SGK1, SMAD3, TMEM158, TXNIP	8
Cell Death	survival	survival of cell lines	0.00288	DUSP10, GADD45A, PDP1, PLK2, SGK1, TXNIP	6
Cell Death	survival	survival of heart cell lines	0.0108	TXNIP	1
Cell Death	survival	survival of muscle cell lines	0.0268	TXNIP	1
Cell Death	removal	removal of cells	0.00225	LDLR, PLAT	2
Cell Death	sub-G1 phase	arrest in sub-G1 phase of embryonic cell lines	0.00271	TXNIP	1
Cell Death	sub-G1 phase	arrest in sub-G1 phase of epithelial cell lines	0.00271	TXNIP	1
Cell Death	sub-G1 phase	arrest in sub-G1 phase of kidney cell lines	0.00271	TXNIP	1
Cell Death	killing	killing of fibroblasts	0.00542	HSPA1A	1
Cell Death	necrosis	necrosis of bone marrow stromal cells	0.00542	EGR1	1
Cell Death	necrosis	necrosis	0.00758	EGR1, LDLR, PLAT	3
Cell Death	necrosis	necrosis of renal glomerulus	0.00812	PLAT	1
Gene Expression	transcription	transcription	1.76e-05	ATF3, ATF7IP, CSRNP2, EGR1, GABPB1 (includes EG:2553), GADD45A, HIVEP2, MYBL1, NEK6, PLK2, PTPRR, SGK1, SMAD3, TCEAL1, TOX2, TTC5	16
Gene Expression	transcription	transcription of synthetic promoter	7.22e-05	ATF3, EGR1, GADD45A, NEK6, PLK2, SGK1, SMAD3	7
Gene Expression	transcription	transcription of Egr binding site	0.00812	EGR1	1
Gene Expression	transcription	transcription of C/ebp alpha binding element	0.0108	EGR1	1
Gene Expression	transcription	transcription of p53 response element	0.0108	ATF3	1
Gene Expression	transcription	transcription of activin response element	0.0162	SMAD3	1
Gene Expression	transcription	transcription of DNA	0.0188	ATF3, ATF7IP, CSRNP2, EGR1, GABPB1 (includes EG:2553), SMAD3, TCEAL1, TOX2	8
Gene Expression	transcription	transcription of hypoxia response element	0.0189	EGR1	1
Gene Expression	transcription	transcription of Smad binding sequence	0.0242	SMAD3	1
Gene Expression	transcription	transcription of Smad3-Smad4 binding element	0.0242	SMAD3	1
Gene Expression	transcription	transcription of TGF beta response element	0.0295	SMAD3	1
Gene Expression	transcription	transcription of Ets element	0.0321	PTPRR	1
Gene Expression	activation	activation of Sp1 binding site	0.000137	ATF7IP, EGR1, SMAD3	3
Gene Expression	activation	activation of PF-1 motif	0.00542	ATF3	1
Gene Expression	activation	activation of CRE-like element	0.00812	ATF3	1
Gene Expression	activation	activation of Ppar alpha response element	0.0108	SMAD3	1
Gene Expression	activation	activation of AP1 consensus site	0.0119	ATF3, SMAD3	2
Gene Expression	activation	activation of DNA endogenous promoter	0.0147	EGR1, HIVEP2	2
Gene Expression	activation	activation of CAGA box	0.0162	SMAD3	1
Gene Expression	activation	activation of activin response element	0.0189	SMAD3	1
Gene Expression	activation	activation of AP1/CRE element	0.0215	GABPB1 (includes EG:2553)	1
Gene Expression	activation	activation of ATF binding site	0.0215	ATF3	1
Gene Expression	transactivation	transactivation of protein binding site	0.0012	EGR1, SMAD3	2
Gene Expression	transactivation	transactivation of Egr-1 binding site	0.00271	EGR1	1
Gene Expression	transactivation	transactivation of Egr binding site	0.00542	EGR1	1
Gene Expression	transactivation	transactivation of Pitx binding site	0.00542	EGR1	1
Gene Expression	transactivation	transactivation of PEA3/ets binding site	0.0135	GABPB1 (includes EG:2553)	1
Gene Expression	transactivation	transactivation of Smad binding sequence	0.0135	SMAD3	1
Gene Expression	transactivation	transactivation of TGF beta response element	0.0162	SMAD3	1
Gene Expression	transactivation	transactivation of Smad3-Smad4 binding element	0.0189	SMAD3	1
Gene Expression	transactivation	transactivation of Sp1 binding site	0.0189	ATF7IP	1
Gene Expression	transactivation	transactivation	0.0248	ATF7IP, EGR1, GABPB1 (includes EG:2553), GADD45A, SMAD3	5
Gene Expression	transactivation	transactivation of NFAT response element	0.0295	EGR1	1
Gene Expression	binding	binding of NRF-2 binding site	0.00271	GABPB1 (includes EG:2553)	1
Gene Expression	binding	binding of PAX8 binding site	0.00271	SMAD3	1
Gene Expression	binding	binding of Smad binding sequence	0.0162	SMAD3	1
Gene Expression	binding	binding of Egr-1 binding site	0.0215	EGR1	1
Gene Expression	binding	binding of NFkB binding site	0.0239	HIVEP2, HSPA1A	2
Gene Expression	expression	expression of DNA	0.00657	ATF3, ATF7IP, CSRNP2, EGR1, GABPB1 (includes EG:2553), GADD45A, SMAD3, TCEAL1, TOX2	9
Gene Expression	expression	expression of p53 consensus binding site	0.0162	SMAD3	1
Cellular Development	developmental process	developmental process of peripheral T lymphocyte	2.17e-05	HIVEP2, IL7R	2
Cellular Development	developmental process	developmental process of B lymphocytes	0.0133	EGR1, IL7R, MYBL1	3
Cellular Development	developmental process	developmental process of splenocytes	0.0215	EGR1	1
Cellular Development	developmental process	developmental process of keratinocytes	0.0234	SMAD3, TXNIP	2
Cellular Development	development	development of lymphatic system cells	0.00139	EGR1, HIVEP2, SMAD3	3
Cellular Development	development	development of osteocytes	0.00664	HIVEP2, SMAD3	2
Cellular Development	development	development of peripheral blood leukocytes	0.0108	IL7R	1
Cellular Development	development	development of thymocytes	0.0116	EGR1, IL7R	2
Cellular Development	development	development of bone marrow cells	0.0164	HIVEP2, SMAD3	2
Cellular Development	growth	growth of tumor cell lines	0.00234	ATF3, EGR1, GADD45A, GTPBP4, MAPRE1, MYBL1, TXNIP	7
Cellular Development	growth	growth of fibroblasts	0.00239	ATF3, GADD45A, PLK2	3
Cellular Development	growth	growth of gastric cancer cells	0.00542	SMAD3	1
Cellular Development	growth	growth of schwannoma cell lines	0.00542	GTPBP4	1
Cellular Development	growth	growth of lymphoma cell lines	0.00608	EGR1, MYBL1	2
Cellular Development	growth	arrest in growth of melanoma cells	0.00812	EGR1	1
Cellular Development	growth	growth of cervical cancer cell lines	0.00945	GADD45A, GTPBP4	2
Cellular Development	growth	growth of brain cancer cell lines	0.0101	EGR1, GTPBP4	2
Cellular Development	growth	growth of leukemia cell lines	0.0177	EGR1, TXNIP	2
Cellular Development	growth	arrest in growth of lymphoma cell lines	0.0189	MYBL1	1
Cellular Development	growth	growth of carcinoma cell lines	0.0254	EGR1, MAPRE1	2
Cellular Development	growth	growth of stomach cancer cell lines	0.0268	TXNIP	1
Cellular Development	growth	growth of fibrosarcoma cell lines	0.0295	EGR1	1
Cellular Development	growth	growth of cancer cells	0.0336	EGR1, SMAD3	2
Cellular Development	expansion	expansion of lymphocytes	0.00261	EGR1, IL7R, MYBL1	3
Cellular Development	differentiation	differentiation of peripheral T lymphocyte	0.00271	HIVEP2	1
Cellular Development	differentiation	differentiation of B-1 lymphocytes	0.0189	EGR1	1
Cellular Development	differentiation	differentiation of bone cell lines	0.027	EGR1, HIVEP2	2
Cellular Development	differentiation	differentiation of T lymphocytes	0.0274	EGR1, HIVEP2, IL7R	3
Cellular Development	epithelial-mesenchymal transition	epithelial-mesenchymal transition of renal tubular epithelial cells	0.00542	SMAD3	1
Cellular Development	metabolism	metabolism of thymocytes	0.00542	EGR1	1
Cellular Development	chondrogenesis	chondrogenesis of mesenchymal stem cells	0.00812	SMAD3	1
Cellular Development	maturation	maturation of plasmacytoid dendritic cells	0.0189	EGR1	1
Cellular Development	myelopoiesis	myelopoiesis of lymphatic system cells	0.0242	EGR1	1
Cellular Development	neuritogenesis	neuritogenesis of neurons	0.0321	PLAT	1
Cellular Development	tubulogenesis	tubulogenesis of endothelial cell lines	0.0321	ATF3	1
Cellular Development	erythropoiesis	erythropoiesis of normal cells	0.0347	EGR1	1
Cell Cycle	M phase	M phase of eukaryotic cells	4.1e-05	EGR1, GADD45A, KIF23, NEDD4L	4
Cell Cycle	M phase	M phase of normal cells	0.00147	EGR1, GADD45A	2
Cell Cycle	cytokinesis	cytokinesis of eukaryotic cells	0.000137	GADD45A, KIF23, NEDD4L	3
Cell Cycle	cytokinesis	cytokinesis of cervical cancer cell lines	0.000847	KIF23, NEDD4L	2
Cell Cycle	cytokinesis	cytokinesis of fibroblasts	0.00812	GADD45A	1
Cell Cycle	cell stage	cell stage of eukaryotic cells	0.000197	ATF3, EGR1, GADD45A, KIF23, MYBL1, NEDD4L, PLK2, TXNIP	8
Cell Cycle	cell stage	cell stage	0.000212	ATF3, EGR1, GADD45A, KIF23, MYBL1, NEDD4L, NEK6, PLK2, SMAD3, TXNIP	10
Cell Cycle	cell stage	cell stage of normal cells	0.000605	ATF3, EGR1, GADD45A, MYBL1, PLK2	5
Cell Cycle	cell stage	entry into cell stage	0.00921	EGR1, MYBL1, PLK2	3
Cell Cycle	cell stage	arrest in cell stage	0.0189	EGR1, GADD45A, NEK6, TXNIP	4
Cell Cycle	metaphase/anaphase transition	metaphase/anaphase transition	0.0002	EGR1, NEK6	2
Cell Cycle	metaphase/anaphase transition	metaphase/anaphase transition of liver cells	0.00271	EGR1	1
Cell Cycle	cell division process	cell division process	0.000218	ATF3, EGR1, GADD45A, HSPA1A, KIF23, MYBL1, NEDD4L, NEK6, PLK2, SGK1, SMAD3, TXNIP	12
Cell Cycle	cell division process	cell division process of eukaryotic cells	0.000509	ATF3, EGR1, GADD45A, KIF23, MYBL1, NEDD4L, PLK2, SMAD3, TXNIP	9
Cell Cycle	cell division process	cell division process of normal cells	0.000659	ATF3, EGR1, GADD45A, MYBL1, PLK2, SMAD3	6
Cell Cycle	cell division process	entry into cell division process of normal cells	0.000872	MYBL1, PLK2, SMAD3	3
Cell Cycle	cell division process	arrest in cell division process of cancer cells	0.0012	EGR1, GADD45A	2
Cell Cycle	cell division process	entry into cell division process	0.0015	EGR1, MYBL1, PLK2, SMAD3	4
Cell Cycle	cell division process	arrest in cell division process of kidney cell lines	0.0028	SMAD3, TXNIP	2
Cell Cycle	cell division process	arrest in cell division process	0.00331	ATF3, EGR1, GADD45A, NEK6, SMAD3, TXNIP	6
Cell Cycle	cell division process	cell division process of cell lines	0.00911	EGR1, GADD45A, KIF23, NEDD4L, SMAD3, TXNIP	6
Cell Cycle	cell division process	cell division process of lymphocytes	0.0214	GADD45A, SMAD3	2
Cell Cycle	cell division process	arrest in cell division process of eukaryotic cells	0.0244	EGR1, GADD45A, SMAD3, TXNIP	4
Cell Cycle	interphase	interphase of fibroblasts	0.000498	ATF3, GADD45A, PLK2	3
Cell Cycle	interphase	interphase of normal cells	0.000627	ATF3, GADD45A, MYBL1, PLK2	4
Cell Cycle	interphase	interphase of eukaryotic cells	0.00127	ATF3, EGR1, GADD45A, MYBL1, PLK2, TXNIP	6
Cell Cycle	senescence	senescence of cell lines	0.000668	EGR1, GADD45A, HSPA1A	3
Cell Cycle	senescence	senescence of tumor cell lines	0.00161	GADD45A, HSPA1A	2
Cell Cycle	senescence	senescence of cervical cancer cell lines	0.00271	HSPA1A	1
Cell Cycle	senescence	senescence of colon cancer cell lines	0.00542	HSPA1A	1
Cell Cycle	senescence	senescence of breast cancer cell lines	0.0135	GADD45A	1
Cell Cycle	S phase	delay in S phase of fibroblast cell lines	0.00271	GADD45A	1
Cell Cycle	S phase	entry into S phase of normal cells	0.00723	MYBL1, PLK2	2
Cell Cycle	S phase	S phase of eukaryotic cells	0.0123	GADD45A, MYBL1, PLK2	3
Cell Cycle	S phase	entry into S phase of smooth muscle cells	0.0162	MYBL1	1
Cell Cycle	cell cycle progression	arrest in cell cycle progression of ovarian cancer cells	0.00271	GADD45A	1
Cell Cycle	cell cycle progression	cell cycle progression	0.00841	ATF3, EGR1, GADD45A, HSPA1A, PLK2, SGK1, SMAD3	7
Cell Cycle	cell cycle progression	arrest in cell cycle progression of kidney cell lines	0.0135	SMAD3	1
Cell Cycle	cell cycle progression	entry into cell cycle progression of T lymphocytes	0.0162	SMAD3	1
Cell Cycle	sub-G1 phase	arrest in sub-G1 phase of embryonic cell lines	0.00271	TXNIP	1
Cell Cycle	sub-G1 phase	arrest in sub-G1 phase of epithelial cell lines	0.00271	TXNIP	1
Cell Cycle	sub-G1 phase	arrest in sub-G1 phase of kidney cell lines	0.00271	TXNIP	1
Cell Cycle	G0/G1 phase transition	arrest in G0/G1 phase transition of melanoma cells	0.00542	EGR1	1
Cell Cycle	G2 phase	arrest in G2 phase of rhabdomyosarcoma cell lines	0.00542	GADD45A	1
Cell Cycle	G2/M phase	arrest in G2/M phase of bone marrow cells	0.00542	GADD45A	1
Cell Cycle	G2/M phase transition	arrest in G2/M phase transition of colon cancer cell lines	0.00542	GADD45A	1
Cell Cycle	G2/M phase transition	arrest in G2/M phase transition of lymphocytes	0.0108	GADD45A	1
Cell Cycle	G2/M phase transition	arrest in G2/M phase transition of fibroblasts	0.0189	GADD45A	1
Cell Cycle	homologous recombination	homologous recombination of chromosomes	0.0215	GADD45A	1
Cell Cycle	mitosis	mitosis of lymphocytes	0.0215	GADD45A	1
Cell Cycle	G1/S phase transition	G1/S phase transition of fibroblasts	0.0242	ATF3	1
Cellular Assembly and Organization	assembly	assembly of microtubules	0.000127	MAPRE1, SGK1, SNAPIN	3
Cellular Assembly and Organization	formation	formation of filaments	0.0013	MAPRE1, RND3, SGK1, SMAD3, SNAPIN	5
Cellular Assembly and Organization	formation	formation of cytoplasmic aggregates	0.0242	HSPA1A	1
Cellular Assembly and Organization	formation	formation of membrane processes	0.0321	KIF23	1
Cellular Assembly and Organization	formation	formation of dendrites	0.0347	KIF23	1
Cellular Assembly and Organization	polymerization	polymerization of microtubules	0.00161	MAPRE1, SGK1	2
Cellular Assembly and Organization	quantity	quantity of centrosome	0.00161	GADD45A, KIF23	2
Cellular Assembly and Organization	quantity	quantity of collagen fibrils	0.00812	SMAD3	1
Cellular Assembly and Organization	quantity	quantity of abnormal chromosome	0.0108	GADD45A	1
Cellular Assembly and Organization	quantity	quantity of membrane ruffles	0.0135	SORBS2	1
Cellular Assembly and Organization	quantity	quantity of filaments	0.028	RND3, SMAD3	2
Cellular Assembly and Organization	anchoring	anchoring of centrosome	0.00271	MAPRE1	1
Cellular Assembly and Organization	anchoring	anchoring of microtubules	0.00812	MAPRE1	1
Cellular Assembly and Organization	focusing	focusing of microtubules	0.00271	MAPRE1	1
Cellular Assembly and Organization	stabilization	stabilization of microtubules	0.00502	MAPRE1, PLAT	2
Cellular Assembly and Organization	binding	binding of spindle fibers	0.00542	MAPRE1	1
Cellular Assembly and Organization	binding	binding of kinetochores	0.00812	MAPRE1	1
Cellular Assembly and Organization	elongation	elongation of microtubules	0.00542	MAPRE1	1
Cellular Assembly and Organization	elongation	elongation of mitotic spindle	0.0108	KIF23	1
Cellular Assembly and Organization	sprouting	sprouting of mossy fibers	0.00542	PLAT	1
Cellular Assembly and Organization	fusion	fusion of chromosome ends	0.00812	HSPA1A	1
Cellular Assembly and Organization	polarization	polarization of microtubules	0.00812	KIF23	1
Cellular Assembly and Organization	regrowth	regrowth of microtubules	0.00812	MAPRE1	1
Cellular Assembly and Organization	induction	induction of actin stress fibers	0.0135	SMAD3	1
Cellular Assembly and Organization	organization	organization of neurofilaments	0.0215	VPS54	1
Cellular Assembly and Organization	biogenesis	biogenesis of neurofilaments	0.0242	VPS54	1
Cellular Assembly and Organization	extension	extension of neurites	0.0325	ATF3, PLAT	2
Cellular Function and Maintenance	assembly	assembly of microtubules	0.000127	MAPRE1, SGK1, SNAPIN	3
Cellular Function and Maintenance	contact growth inhibition	contact growth inhibition of tumor cell lines	0.000338	EGR1, SMAD3, TTC5	3
Cellular Function and Maintenance	contact growth inhibition	contact growth inhibition of lymphoma cell lines	0.00542	EGR1	1
Cellular Function and Maintenance	contact growth inhibition	contact growth inhibition of cervical cancer cell lines	0.0135	TTC5	1
Cellular Function and Maintenance	contact growth inhibition	contact growth inhibition of breast cancer cell lines	0.0295	SMAD3	1
Cellular Function and Maintenance	polymerization	polymerization of microtubules	0.00161	MAPRE1, SGK1	2
Cellular Function and Maintenance	differentiation	differentiation of peripheral T lymphocyte	0.00271	HIVEP2	1
Cellular Function and Maintenance	differentiation	differentiation of T lymphocytes	0.0274	EGR1, HIVEP2, IL7R	3
Cellular Function and Maintenance	cytostasis	cytostasis of astrocytes	0.00542	SMAD3	1
Cellular Function and Maintenance	double-stranded DNA break repair	double-stranded DNA break repair of epithelial cells	0.00542	SMAD3	1
Cellular Function and Maintenance	metabolism	metabolism of thymocytes	0.00542	EGR1	1
Cellular Function and Maintenance	presence	presence of granule cells	0.00542	PLAT	1
Cellular Function and Maintenance	presence	presence of cells	0.00723	ATF3, PLAT	2
Cellular Function and Maintenance	development	development of thymocytes	0.0116	EGR1, IL7R	2
Cellular Function and Maintenance	homeostasis	homeostasis of Na+	0.0189	SGK1	1
Cellular Function and Maintenance	organization	organization of neurofilaments	0.0215	VPS54	1
Cellular Movement	cytokinesis	cytokinesis of eukaryotic cells	0.000137	GADD45A, KIF23, NEDD4L	3
Cellular Movement	cytokinesis	cytokinesis of cervical cancer cell lines	0.000847	KIF23, NEDD4L	2
Cellular Movement	cytokinesis	cytokinesis of fibroblasts	0.00812	GADD45A	1
Cellular Movement	influx	influx of neutrophils	0.00147	PLAT, SMAD3	2
Cellular Movement	influx	influx of mast cells	0.00271	SMAD3	1
Cellular Movement	influx	influx of monocytes	0.00812	SMAD3	1
Cellular Movement	influx	influx of macrophages	0.0108	SMAD3	1
Cellular Movement	infiltration	infiltration by tumor-associated macrophages	0.00271	SMAD3	1
Cellular Movement	infiltration	infiltration by myofibroblasts	0.00542	SMAD3	1
Cellular Movement	infiltration	infiltration by macrophages	0.0127	LDLR, SMAD3	2
Cellular Movement	infiltration	infiltration of leukocytes	0.0189	LDLR, PLAT, SMAD3	3
Cellular Movement	infiltration	infiltration by mononuclear leukocytes	0.0308	LDLR, SMAD3	2
Cellular Movement	cell movement	cell movement of muscle cells	0.0032	LDLR, SMAD3	2
Cellular Movement	cell movement	cell movement of monocytes	0.0254	LDLR, SMAD3	2
Cellular Movement	cell movement	cell movement of phagocytes	0.0298	LDLR, PLAT, SMAD3	3
Cellular Movement	chemotaxis	chemotaxis of dermal fibroblasts	0.00542	SMAD3	1
Cellular Movement	chemotaxis	chemotaxis of keratinocytes	0.00812	SMAD3	1
Cellular Movement	chemotaxis	chemotaxis of hepatic stellate cells	0.0135	SMAD3	1
Cellular Movement	chemotaxis	chemotaxis of microglia	0.0321	SMAD3	1
Cellular Movement	chemotaxis	chemotaxis of nervous tissue cell lines	0.0321	SMAD3	1
Cellular Movement	migration	migration of keratinocytes	0.00554	GADD45A, SMAD3	2
Cellular Movement	migration	migration of smooth muscle cells	0.0195	LDLR, PLAT	2
Cellular Movement	transmigration	delay in transmigration of smooth muscle cells	0.00812	LDLR	1
Cellular Movement	transmigration	transmigration of T lymphocytes	0.0321	LDLR	1
Hematological Disease	hematological disorder	hematological disorder of rodents	0.000148	ATF3, EGR1, GADD45A, IL7R, PLAT, SMAD3	6
Hematological Disease	hematological disorder	hematological disorder of mice	0.0011	ATF3, EGR1, GADD45A, IL7R, SMAD3	5
Hematological Disease	hematological disorder	hematological disorder	0.00925	ATF3, CYB5R1, EGR1, GADD45A, IL7R, PLAT, SMAD3	7
Hematological Disease	bleeding	bleeding of rabbits	0.00271	PLAT	1
Hematological Disease	bleeding	bleeding of rats	0.00271	PLAT	1
Hematological Disease	methemglobinemia, type II	methemglobinemia, type II	0.00271	CYB5R1	1
Hematological Disease	methemoglobinemia, type I	methemoglobinemia, type I	0.00271	CYB5R1	1
Hematological Disease	thrombolysis	thrombolysis of blood clot	0.00271	PLAT	1
Hematological Disease	tumorigenesis	tumorigenesis of leukemia cell lines	0.0135	EGR1	1
Hematological Disease	anemia	anemia of mice	0.0168	EGR1, IL7R	2
Hematological Disease	autoimmune hemolytic anemia	autoimmune hemolytic anemia of mice	0.0215	IL7R	1
Hematological Disease	hemorrhage	hemorrhage of brain	0.0215	PLAT	1
Cellular Growth and Proliferation	growth	growth of normal cells	0.000194	ATF3, EGR1, GADD45A, IL7R, MYBL1, PLK2, SMAD3	7
Cellular Growth and Proliferation	growth	growth of eukaryotic cells	0.00114	ATF3, EGR1, GADD45A, GTPBP4, IL7R, MAPRE1, MYBL1, PLK2, SMAD3, TXNIP	10
Cellular Growth and Proliferation	growth	growth of cells	0.00192	ATF3, EGR1, GADD45A, GTPBP4, IL7R, MAPRE1, MYBL1, PLAT, PLK2, SGK1, SMAD3, TXNIP	12
Cellular Growth and Proliferation	growth	growth of tumor cell lines	0.00234	ATF3, EGR1, GADD45A, GTPBP4, MAPRE1, MYBL1, TXNIP	7
Cellular Growth and Proliferation	growth	growth of fibroblasts	0.00239	ATF3, GADD45A, PLK2	3
Cellular Growth and Proliferation	growth	growth of gastric cancer cells	0.00542	SMAD3	1
Cellular Growth and Proliferation	growth	growth of schwannoma cell lines	0.00542	GTPBP4	1
Cellular Growth and Proliferation	growth	growth of lymphoma cell lines	0.00608	EGR1, MYBL1	2
Cellular Growth and Proliferation	growth	arrest in growth of melanoma cells	0.00812	EGR1	1
Cellular Growth and Proliferation	growth	growth of cervical cancer cell lines	0.00945	GADD45A, GTPBP4	2
Cellular Growth and Proliferation	growth	growth of brain cancer cell lines	0.0101	EGR1, GTPBP4	2
Cellular Growth and Proliferation	growth	arrest in growth of cells	0.0112	EGR1, GADD45A, MYBL1	3
Cellular Growth and Proliferation	growth	growth of leukemia cell lines	0.0177	EGR1, TXNIP	2
Cellular Growth and Proliferation	growth	arrest in growth of lymphoma cell lines	0.0189	MYBL1	1
Cellular Growth and Proliferation	growth	growth of carcinoma cell lines	0.0254	EGR1, MAPRE1	2
Cellular Growth and Proliferation	growth	growth of stomach cancer cell lines	0.0268	TXNIP	1
Cellular Growth and Proliferation	growth	growth of fibrosarcoma cell lines	0.0295	EGR1	1
Cellular Growth and Proliferation	growth	growth of cancer cells	0.0336	EGR1, SMAD3	2
Cellular Growth and Proliferation	formation	formation of leukocytes	0.000264	EGR1, LDLR, SMAD3	3
Cellular Growth and Proliferation	formation	formation of macrophages	0.00133	EGR1, LDLR	2
Cellular Growth and Proliferation	formation	formation of tumor cell lines	0.00176	EGR1, KIF23	2
Cellular Growth and Proliferation	formation	formation of lung cancer cell lines	0.00271	EGR1	1
Cellular Growth and Proliferation	formation	formation of eukaryotic cells	0.00631	EGR1, KIF23, LDLR, SMAD3	4
Cellular Growth and Proliferation	formation	formation of cervical cancer cell lines	0.0108	KIF23	1
Cellular Growth and Proliferation	formation	formation of foam cells	0.0162	LDLR	1
Cellular Growth and Proliferation	formation	formation of B lymphocytes	0.0189	SMAD3	1
Cellular Growth and Proliferation	colony formation	colony formation of fibroblasts	0.000847	ATF3, GADD45A	2
Cellular Growth and Proliferation	colony formation	colony formation of prostate cancer cell lines	0.0012	EGR1, HSPA1A	2
Cellular Growth and Proliferation	colony formation	colony formation of tumor cell lines	0.00189	ATF3, EGR1, GADD45A, HSPA1A	4
Cellular Growth and Proliferation	colony formation	colony formation of leukemia cell lines	0.0347	EGR1	1
Cellular Growth and Proliferation	colony formation	colony formation of ovarian cancer cell lines	0.0347	ATF3	1
Cellular Growth and Proliferation	expansion	expansion of lymphocytes	0.00261	EGR1, IL7R, MYBL1	3
Cellular Growth and Proliferation	generation	generation of pro-B lymphocytes	0.00271	IL7R	1
Cellular Growth and Proliferation	proliferation	proliferation of pre-B1 lymphocytes	0.00542	IL7R	1
Cellular Growth and Proliferation	proliferation	proliferation of cells	0.00655	ATF3, DUSP10, EGR1, EMP1, GADD45A, GTPBP4, IL7R, MAPRE1, PLAT, PTPRR, SMAD3, TXNIP, ZFP36L1	13
Cellular Growth and Proliferation	proliferation	proliferation of neuroblastoma cells	0.0108	PLAT	1
Cellular Growth and Proliferation	proliferation	proliferation of leukocytes	0.0193	DUSP10, EGR1, GADD45A, IL7R, ZFP36L1	5
Cellular Growth and Proliferation	proliferation	proliferation of normal cells	0.0213	DUSP10, EGR1, GADD45A, IL7R, PLAT, SMAD3, TXNIP, ZFP36L1	8
Cellular Growth and Proliferation	proliferation	proliferation of T lymphocytes	0.0283	DUSP10, EGR1, GADD45A, IL7R	4
Cellular Growth and Proliferation	proliferation	proliferation of bladder cancer cell lines	0.0321	PLAT	1
Cellular Growth and Proliferation	quantity	quantity of brain cancer cell lines	0.0108	IL7R	1
Cancer	tumorigenesis	tumorigenesis of organ	0.000305	GADD45A, MYBL1, SMAD3, TXNIP	4
Cancer	tumorigenesis	tumorigenesis of small intestine	0.00271	TXNIP	1
Cancer	tumorigenesis	tumorigenesis of vascular tissue	0.00271	GADD45A	1
Cancer	tumorigenesis	tumorigenesis of tumor cell lines	0.00283	ATF3, EGR1, TXNIP	3
Cancer	tumorigenesis	tumorigenesis of leukemia cell lines	0.0135	EGR1	1
Cancer	tumorigenesis	tumorigenesis of ovary	0.0162	GADD45A	1
Cancer	tumorigenesis	tumorigenesis of mice	0.018	EGR1, GADD45A, SMAD3	3
Cancer	tumorigenesis	tumorigenesis of colon	0.0215	SMAD3	1
Cancer	developmental process	developmental process of malignant tumor	0.00424	EGR1, GADD45A, SMAD3	3
Cancer	metastasis	metastasis of tumor cell lines	0.00477	ATF3, TXNIP	2
Cancer	metastasis	metastasis of melanoma cell lines	0.0321	TXNIP	1
Cancer	focus formation	focus formation of colon cancer cell lines	0.00542	ATF3	1
Cancer	hyperplasia	hyperplasia of spleen	0.00542	MYBL1	1
Cancer	hyperplasia	hyperplasia of organ	0.00554	MYBL1, TXNIP	2
Cancer	hyperplasia	hyperplasia of lymph node	0.00812	MYBL1	1
Cancer	intestinal cancer	intestinal cancer of mice	0.00542	SMAD3	1
Cancer	cancer	cancer	0.00976	AGPAT9, ATF3, EGR1, EMP1, GADD45A, IL7R, MAPRE1, MYBL1, NEK6, PLAT, SGK1, SMAD3, SORBS2, TXNIP	14
Cancer	cancer	cancer of mice	0.0264	EGR1, SMAD3	2
Cancer	non-hodgkin lymphoma	non-hodgkin lymphoma	0.0155	EGR1, GADD45A, NEK6	3
Cancer	hyperproliferation	hyperproliferation of epidermal cells	0.0189	SMAD3	1
Cancer	tumor	tumor	0.0192	ATF3, EGR1, GADD45A, IL7R, MYBL1, NEK6, PLAT, SGK1, SMAD3, SORBS2, TXNIP	11
Cancer	development	development of T-cell non-hodgkin lymphoma	0.0215	EGR1	1
Cancer	development	development of malignant tumor	0.0229	EGR1, SMAD3	2
Cancer	development	development of adenocarcinoma	0.0295	SMAD3	1
Cancer	disease	disease of tumor cell lines	0.0228	ATF3, EGR1, GABPB1 (includes EG:2553), LDLR, TXNIP	5
Cancer	T-cell non-hodgkin lymphoma	T-cell non-hodgkin lymphoma	0.0259	EGR1, GADD45A	2
Cell-To-Cell Signaling and Interaction	contact growth inhibition	contact growth inhibition of tumor cell lines	0.000338	EGR1, SMAD3, TTC5	3
Cell-To-Cell Signaling and Interaction	contact growth inhibition	contact growth inhibition of lymphoma cell lines	0.00542	EGR1	1
Cell-To-Cell Signaling and Interaction	contact growth inhibition	contact growth inhibition of cervical cancer cell lines	0.0135	TTC5	1
Cell-To-Cell Signaling and Interaction	contact growth inhibition	contact growth inhibition of breast cancer cell lines	0.0295	SMAD3	1
Cell-To-Cell Signaling and Interaction	penetration	penetration of adenocarcinoma cells	0.00271	SMAD3	1
Cell-To-Cell Signaling and Interaction	reformation	reformation of focal adhesions	0.00271	HSPA1A	1
Cell-To-Cell Signaling and Interaction	adhesion	adhesion of hepatocytes	0.00542	SMAD3	1
Cell-To-Cell Signaling and Interaction	dynamics	dynamics of focal adhesions	0.00542	RND3	1
Cell-To-Cell Signaling and Interaction	synaptic transmission	synaptic transmission of superior cervical ganglion neurons	0.0108	SNAPIN	1
Cell-To-Cell Signaling and Interaction	attachment	attachment of brain cancer cell lines	0.0135	EGR1	1
Cell-To-Cell Signaling and Interaction	recruitment	recruitment of neutrophils	0.019	HSPA1A, SMAD3	2
Molecular Transport	absorption	absorption of sodium	0.000391	NEDD4L, SGK1	2
Molecular Transport	quantity	quantity of 1-palmitoyl-2-(5-oxovaleroyl)-sn-glycero-3-phosphorylcholine	0.00542	LDLR	1
Molecular Transport	quantity	quantity of 1-palmitoyl-2-glutaroyl-sn-glycero-3-phosphorylcholine	0.00812	LDLR	1
Molecular Transport	quantity	quantity of epoprostenol	0.0108	LDLR	1
Molecular Transport	quantity	quantity of bilirubin	0.0242	ATF3	1
Molecular Transport	quantity	quantity of bile acid	0.0295	ATF3	1
Molecular Transport	quantity	quantity of glycosaminoglycan	0.0295	SMAD3	1
Molecular Transport	reabsorption	reabsorption of Na+	0.00542	SGK1	1
Molecular Transport	reabsorption	reabsorption of sodium	0.0135	SGK1	1
Molecular Transport	depletion	depletion of cholesterol	0.00812	LDLR	1
Molecular Transport	secretion	secretion of sterol	0.0108	LDLR	1
Molecular Transport	efflux	efflux of sodium	0.0162	SGK1	1
Molecular Transport	excretion	excretion of sterol	0.0215	LDLR	1
Molecular Transport	clearance	clearance of triacylglycerol	0.0295	LDLR	1
Molecular Transport	accumulation	accumulation of cholesterol ester	0.0321	LDLR	1
Connective Tissue Development and Function	colony formation	colony formation of fibroblasts	0.000847	ATF3, GADD45A	2
Connective Tissue Development and Function	growth	growth of fibroblasts	0.00239	ATF3, GADD45A, PLK2	3
Connective Tissue Development and Function	S phase	delay in S phase of fibroblast cell lines	0.00271	GADD45A	1
Connective Tissue Development and Function	formation	formation of osteophyte	0.00271	SMAD3	1
Connective Tissue Development and Function	formation	formation of bone	0.0219	HIVEP2, SMAD3	2
Connective Tissue Development and Function	mass	mass of connective tissue	0.00283	ATF3, LDLR, SMAD3	3
Connective Tissue Development and Function	mass	mass of adipose tissue	0.0143	ATF3, LDLR	2
Connective Tissue Development and Function	chemotaxis	chemotaxis of dermal fibroblasts	0.00542	SMAD3	1
Connective Tissue Development and Function	chemotaxis	chemotaxis of hepatic stellate cells	0.0135	SMAD3	1
Connective Tissue Development and Function	mineralization	mineralization of fibroblast cell lines	0.00542	SMAD3	1
Connective Tissue Development and Function	development	development of osteocytes	0.00664	HIVEP2, SMAD3	2
Connective Tissue Development and Function	chondrogenesis	chondrogenesis of mesenchymal stem cells	0.00812	SMAD3	1
Connective Tissue Development and Function	cytokinesis	cytokinesis of fibroblasts	0.00812	GADD45A	1
Connective Tissue Development and Function	size	size of fibroblasts	0.0135	GADD45A	1
Connective Tissue Development and Function	G2/M phase transition	arrest in G2/M phase transition of fibroblasts	0.0189	GADD45A	1
Connective Tissue Development and Function	branching	branching of fibroblast cell lines	0.0189	RND3	1
Connective Tissue Development and Function	resorption	resorption of bone	0.0204	EGR1, HIVEP2	2
Connective Tissue Development and Function	G1/S phase transition	G1/S phase transition of fibroblasts	0.0242	ATF3	1
Organismal Injury and Abnormalities	organismal abnormalities	organismal abnormalities of organ	0.000929	ATF3, EGR1, PLAT, SMAD3	4
Organismal Injury and Abnormalities	area	area of atherosclerotic lesion	0.00192	EGR1, LDLR	2
Organismal Injury and Abnormalities	area	area of fatty lesion	0.0135	LDLR	1
Organismal Injury and Abnormalities	fibrosis	fibrosis of organ	0.00239	ATF3, EGR1, SMAD3	3
Organismal Injury and Abnormalities	fibrosis	fibrosis of skin lesion	0.00271	SMAD3	1
Organismal Injury and Abnormalities	fibrosis	fibrosis of lung	0.003	EGR1, SMAD3	2
Organismal Injury and Abnormalities	bleeding	bleeding of rabbits	0.00271	PLAT	1
Organismal Injury and Abnormalities	bleeding	bleeding of rats	0.00271	PLAT	1
Organismal Injury and Abnormalities	dysfunction	dysfunction of liver	0.00271	ATF3	1
Organismal Injury and Abnormalities	epithelialization	epithelialization of wound	0.00271	SMAD3	1
Organismal Injury and Abnormalities	thrombolysis	thrombolysis of blood clot	0.00271	PLAT	1
Organismal Injury and Abnormalities	development	development of lesion	0.0032	LDLR, SMAD3	2
Organismal Injury and Abnormalities	development	development of atherosclerotic lesion	0.0162	LDLR	1
Organismal Injury and Abnormalities	lysis	lysis of fibrin thrombus	0.00542	PLAT	1
Organismal Injury and Abnormalities	stenosis	stenosis of aortic valve	0.00542	LDLR	1
Organismal Injury and Abnormalities	degradation	degradation of fibrin clot	0.00812	PLAT	1
Organismal Injury and Abnormalities	fibrin thrombus	fibrin thrombus	0.00812	PLAT	1
Organismal Injury and Abnormalities	obstruction	obstruction of lumen	0.00812	LDLR	1
Organismal Injury and Abnormalities	surface area	surface area of atherosclerotic lesion	0.0108	LDLR	1
Organismal Injury and Abnormalities	tubulo-interstitial fibrosis	tubulo-interstitial fibrosis of mice	0.0108	SMAD3	1
Organismal Injury and Abnormalities	formation	formation of fatty lesion	0.0162	LDLR	1
Organismal Injury and Abnormalities	formation	formation of scar tissue	0.0242	TXNIP	1
Organismal Injury and Abnormalities	fracture	fracture of bone	0.0162	SMAD3	1
Organismal Injury and Abnormalities	hemorrhage	hemorrhage of brain	0.0215	PLAT	1
Organismal Injury and Abnormalities	edema	edema of brain	0.0242	PLAT	1
Cardiovascular Disease	hyperlipidemia	hyperlipidemia of mice	0.00108	LDLR, TXNIP	2
Cardiovascular Disease	atherosclerosis	atherosclerosis of aortic arch	0.00271	LDLR	1
Cardiovascular Disease	atherosclerosis	atherosclerosis of abdominal aorta	0.00542	LDLR	1
Cardiovascular Disease	atherosclerosis	atherosclerosis of aortic root	0.0135	LDLR	1
Cardiovascular Disease	tumorigenesis	tumorigenesis of vascular tissue	0.00271	GADD45A	1
Cardiovascular Disease	calcification	calcification of cardiac valve	0.00542	LDLR	1
Cardiovascular Disease	injury	injury of carotid artery	0.00542	PLAT	1
Cardiovascular Disease	regression	regression of atherosclerotic lesion	0.00542	LDLR	1
Cardiovascular Disease	stenosis	stenosis of aortic valve	0.00542	LDLR	1
Cardiovascular Disease	atherogenesis	atherogenesis of mice	0.0108	LDLR	1
Cardiovascular Disease	experimentally-induced atherosclerosis	experimentally-induced atherosclerosis	0.0108	LDLR	1
Cardiovascular Disease	leakage	leakage of blood-brain barrier	0.0108	PLAT	1
Cardiovascular Disease	development	development of atherosclerotic lesion	0.0162	LDLR	1
Cardiovascular Disease	formation	formation of fatty lesion	0.0162	LDLR	1
Cardiovascular Disease	autosomal dominant hypercholesterolemia	autosomal dominant hypercholesterolemia	0.0189	LDLR	1
Cardiovascular Disease	progression	progression of atherosclerotic lesion	0.0215	LDLR	1
Cardiovascular Disease	atherosclerotic lesion	atherosclerotic lesion	0.0259	EGR1, LDLR	2
Cardiovascular Disease	plaque	plaque	0.0268	LDLR	1
Cardiovascular Disease	hypercholesterolemia	hypercholesterolemia of mice	0.0321	LDLR	1
Immunological Disease	disease	disease of lymph node	0.00108	LDLR, MYBL1	2
Immunological Disease	autoimmune disease	autoimmune disease of mice	0.00256	DUSP10, GADD45A, IL7R, PLAT	4
Immunological Disease	autoimmune disease	autoimmune disease	0.0181	DUSP10, GADD45A, HSPA1A, IL7R, MAPRE1, NEK6, PLAT, PTPRR, SH3PXD2A, SMAD3, SORBS2, TPST1	12
Immunological Disease	hypoplasia	hypoplasia of white pulp	0.00271	MYBL1	1
Immunological Disease	lymphadenopathy	lymphadenopathy of lymph node	0.00271	LDLR	1
Immunological Disease	immunological disorder	immunological disorder	0.00379	DUSP10, GADD45A, HSPA1A, IL7R, LDLR, MAPRE1, NEDD4L, NEK6, PLAT, PTPRR, SH3PXD2A, SMAD3, SORBS2, TPST1, TXNIP	15
Immunological Disease	immunological disorder	immunological disorder of intestine	0.0135	TXNIP	1
Immunological Disease	hyperplasia	hyperplasia of spleen	0.00542	MYBL1	1
Immunological Disease	hyperplasia	hyperplasia of lymph node	0.00812	MYBL1	1
Immunological Disease	severe combined immunodeficiency (autosomal recessive)	severe combined immunodeficiency (autosomal recessive)	0.00812	IL7R	1
Immunological Disease	autoimmune glomerulonephritis	autoimmune glomerulonephritis of mice	0.0162	GADD45A	1
Immunological Disease	experimental autoimmune encephalomyelitis	delay in experimental autoimmune encephalomyelitis of mice	0.0162	PLAT	1
Immunological Disease	autoimmune hemolytic anemia	autoimmune hemolytic anemia of mice	0.0215	IL7R	1
Immunological Disease	development	development of T-cell non-hodgkin lymphoma	0.0215	EGR1	1
Metabolic Disease	hyperlipidemia	hyperlipidemia of mice	0.00108	LDLR, TXNIP	2
Metabolic Disease	ulcerated cutaneous xanthomatosis	ulcerated cutaneous xanthomatosis of mice	0.00542	LDLR	1
Metabolic Disease	non-insulin-dependent diabetes mellitus	non-insulin-dependent diabetes mellitus of mice	0.00812	LDLR	1
Metabolic Disease	Wilson's disease	Wilson's disease	0.0108	LDLR	1
Metabolic Disease	autosomal dominant hypercholesterolemia	autosomal dominant hypercholesterolemia	0.0189	LDLR	1
Metabolic Disease	hypercholesterolemia	hypercholesterolemia of mice	0.0321	LDLR	1
Neurological Disease	neurological disorder	delay in neurological disorder of rodents	0.00108	PLAT, SGK1	2
Neurological Disease	neurological disorder	neurological disorder of rats	0.0116	PLAT, SGK1	2
Neurological Disease	Huntington's disease	Huntington's disease	0.00203	EGR1, GADD45A, HSPA1A, LDLR, PDP1, PLK2, SGK1	7
Neurological Disease	demyelination	delay in demyelination of spinal cord	0.00271	PLAT	1
Neurological Disease	demyelination	demyelination of axons	0.0108	PLAT	1
Neurological Disease	hyperalgesia	delay in hyperalgesia of rats	0.00271	SGK1	1
Neurological Disease	leakage	leakage of blood-brain barrier	0.0108	PLAT	1
Neurological Disease	swelling	swelling of brain	0.0108	PLAT	1
Neurological Disease	neurodegeneration	neurodegeneration of hippocampal neurons	0.0135	PLAT	1
Neurological Disease	experimental autoimmune encephalomyelitis	delay in experimental autoimmune encephalomyelitis of mice	0.0162	PLAT	1
Neurological Disease	hemorrhage	hemorrhage of brain	0.0215	PLAT	1
Neurological Disease	edema	edema of brain	0.0242	PLAT	1
Neurological Disease	seizures	seizures of rats	0.0242	PLAT	1
Organismal Functions	recovery	recovery of mice	0.00108	IL7R, PLAT	2
Organismal Functions	recovery	delay in recovery of mice	0.00812	PLAT	1
Organismal Functions	oxidative stress response	oxidative stress response of mice	0.0135	LDLR	1
Hematological System Development and Function	formation	formation of macrophages	0.00133	EGR1, LDLR	2
Hematological System Development and Function	formation	formation of foam cells	0.0162	LDLR	1
Hematological System Development and Function	formation	formation of B lymphocytes	0.0189	SMAD3	1
Hematological System Development and Function	influx	influx of neutrophils	0.00147	PLAT, SMAD3	2
Hematological System Development and Function	influx	influx of mast cells	0.00271	SMAD3	1
Hematological System Development and Function	influx	influx of monocytes	0.00812	SMAD3	1
Hematological System Development and Function	influx	influx of macrophages	0.0108	SMAD3	1
Hematological System Development and Function	expansion	expansion of lymphocytes	0.00261	EGR1, IL7R, MYBL1	3
Hematological System Development and Function	differentiation	differentiation of peripheral T lymphocyte	0.00271	HIVEP2	1
Hematological System Development and Function	differentiation	differentiation of B-1 lymphocytes	0.0189	EGR1	1
Hematological System Development and Function	differentiation	differentiation of T lymphocytes	0.0274	EGR1, HIVEP2, IL7R	3
Hematological System Development and Function	displacement	displacement of blood	0.00271	PLAT	1
Hematological System Development and Function	generation	generation of pro-B lymphocytes	0.00271	IL7R	1
Hematological System Development and Function	infiltration	infiltration by tumor-associated macrophages	0.00271	SMAD3	1
Hematological System Development and Function	infiltration	infiltration by macrophages	0.0127	LDLR, SMAD3	2
Hematological System Development and Function	infiltration	infiltration of leukocytes	0.0189	LDLR, PLAT, SMAD3	3
Hematological System Development and Function	infiltration	infiltration by mononuclear leukocytes	0.0308	LDLR, SMAD3	2
Hematological System Development and Function	quantity	quantity of leukocytes	0.00272	EGR1, IL7R, LDLR, PLAT, SMAD3, TXNIP	6
Hematological System Development and Function	quantity	quantity of dendritic epidermal T cells	0.00542	IL7R	1
Hematological System Development and Function	quantity	quantity of monocyte-derived macrophages	0.00812	LDLR	1
Hematological System Development and Function	quantity	quantity of phagocytes	0.00953	LDLR, PLAT, SMAD3	3
Hematological System Development and Function	quantity	quantity of pre-pro-B lymphocytes	0.0108	IL7R	1
Hematological System Development and Function	quantity	quantity of pro-T3 thymocytes	0.0108	IL7R	1
Hematological System Development and Function	quantity	quantity of foam cells	0.0162	LDLR	1
Hematological System Development and Function	quantity	quantity of lymphocytes	0.0184	EGR1, IL7R, LDLR, TXNIP	4
Hematological System Development and Function	quantity	quantity of intraepithelial T lymphocytes	0.0242	IL7R	1
Hematological System Development and Function	metabolism	metabolism of thymocytes	0.00542	EGR1	1
Hematological System Development and Function	proliferation	proliferation of pre-B1 lymphocytes	0.00542	IL7R	1
Hematological System Development and Function	proliferation	proliferation of leukocytes	0.0193	DUSP10, EGR1, GADD45A, IL7R, ZFP36L1	5
Hematological System Development and Function	proliferation	proliferation of T lymphocytes	0.0283	DUSP10, EGR1, GADD45A, IL7R	4
Hematological System Development and Function	accumulation	accumulation of blood cells	0.0104	EGR1, LDLR, PLAT	3
Hematological System Development and Function	accumulation	accumulation of blood platelets	0.0162	PLAT	1
Hematological System Development and Function	development	development of peripheral blood leukocytes	0.0108	IL7R	1
Hematological System Development and Function	development	development of thymocytes	0.0116	EGR1, IL7R	2
Hematological System Development and Function	activation	activation of plasma	0.0189	PLAT	1
Hematological System Development and Function	recruitment	recruitment of neutrophils	0.019	HSPA1A, SMAD3	2
Hematological System Development and Function	myelopoiesis	myelopoiesis of lymphatic system cells	0.0242	EGR1	1
Hematological System Development and Function	cell movement	cell movement of monocytes	0.0254	LDLR, SMAD3	2
Hematological System Development and Function	cell movement	cell movement of phagocytes	0.0298	LDLR, PLAT, SMAD3	3
Hematological System Development and Function	transmigration	transmigration of T lymphocytes	0.0321	LDLR	1
Hematological System Development and Function	erythropoiesis	erythropoiesis of normal cells	0.0347	EGR1	1
Hematological System Development and Function	hemostasis	hemostasis	0.0347	PLAT	1
Inflammatory Response	formation	formation of macrophages	0.00133	EGR1, LDLR	2
Inflammatory Response	formation	formation of foam cells	0.0162	LDLR	1
Inflammatory Response	influx	influx of neutrophils	0.00147	PLAT, SMAD3	2
Inflammatory Response	influx	influx of macrophages	0.0108	SMAD3	1
Inflammatory Response	infiltration	infiltration by tumor-associated macrophages	0.00271	SMAD3	1
Inflammatory Response	infiltration	infiltration by macrophages	0.0127	LDLR, SMAD3	2
Inflammatory Response	quantity	quantity of monocyte-derived macrophages	0.00812	LDLR	1
Inflammatory Response	quantity	quantity of phagocytes	0.00953	LDLR, PLAT, SMAD3	3
Inflammatory Response	quantity	quantity of foam cells	0.0162	LDLR	1
Inflammatory Response	inflammation	inflammation of tissue	0.00879	LDLR, SMAD3	2
Inflammatory Response	inflammation	inflammation of mucosa	0.0108	SMAD3	1
Inflammatory Response	inflammation	inflammation	0.0111	EGR1, IL7R, LDLR, SMAD3	4
Inflammatory Response	inflammation	inflammation of vascular tissue	0.0135	LDLR	1
Inflammatory Response	swelling	swelling of brain	0.0108	PLAT	1
Inflammatory Response	degranulation	degranulation of peritoneal cells	0.0135	PLAT	1
Inflammatory Response	accumulation	accumulation of blood platelets	0.0162	PLAT	1
Inflammatory Response	immune response	immune response of natural killer cells	0.0189	SMAD3	1
Inflammatory Response	recruitment	recruitment of neutrophils	0.019	HSPA1A, SMAD3	2
Inflammatory Response	cell movement	cell movement of phagocytes	0.0298	LDLR, PLAT, SMAD3	3
Lymphoid Tissue Structure and Development	development	development of lymphatic system cells	0.00139	EGR1, HIVEP2, SMAD3	3
Lymphoid Tissue Structure and Development	development	development of bone marrow cells	0.0164	HIVEP2, SMAD3	2
Lymphoid Tissue Structure and Development	quantity	quantity of isolated lymphoid follicle	0.00542	IL7R	1
Lymphoid Tissue Structure and Development	quantity	quantity of mesenteric lymph node	0.00542	IL7R	1
Lymphoid Tissue Structure and Development	chondrogenesis	chondrogenesis of mesenchymal stem cells	0.00812	SMAD3	1
Lymphoid Tissue Structure and Development	myelopoiesis	myelopoiesis of lymphatic system cells	0.0242	EGR1	1
Immune Cell Trafficking	influx	influx of neutrophils	0.00147	PLAT, SMAD3	2
Immune Cell Trafficking	influx	influx of mast cells	0.00271	SMAD3	1
Immune Cell Trafficking	influx	influx of monocytes	0.00812	SMAD3	1
Immune Cell Trafficking	influx	influx of macrophages	0.0108	SMAD3	1
Immune Cell Trafficking	infiltration	infiltration by tumor-associated macrophages	0.00271	SMAD3	1
Immune Cell Trafficking	infiltration	infiltration by macrophages	0.0127	LDLR, SMAD3	2
Immune Cell Trafficking	infiltration	infiltration of leukocytes	0.0189	LDLR, PLAT, SMAD3	3
Immune Cell Trafficking	infiltration	infiltration by mononuclear leukocytes	0.0308	LDLR, SMAD3	2
Immune Cell Trafficking	recruitment	recruitment of neutrophils	0.019	HSPA1A, SMAD3	2
Immune Cell Trafficking	cell movement	cell movement of monocytes	0.0254	LDLR, SMAD3	2
Immune Cell Trafficking	cell movement	cell movement of phagocytes	0.0298	LDLR, PLAT, SMAD3	3
Immune Cell Trafficking	transmigration	transmigration of T lymphocytes	0.0321	LDLR	1
Reproductive System Development and Function	ovulation	ovulation of mice	0.00147	PLAT, SMAD3	2
Reproductive System Development and Function	quantity	quantity of corpus luteum	0.0215	SMAD3	1
Reproductive System Development and Function	growth	growth of ovarian follicle	0.0242	SMAD3	1
DNA Replication, Recombination, and Repair	quantity	quantity of centrosome	0.00161	GADD45A, KIF23	2
DNA Replication, Recombination, and Repair	quantity	quantity of abnormal chromosome	0.0108	GADD45A	1
DNA Replication, Recombination, and Repair	aberration	aberration of chromosome ends	0.00271	HSPA1A	1
DNA Replication, Recombination, and Repair	synthesis	synthesis of DNA	0.00335	ATF3, HSPA1A, LDLR, MYBL1, SGK1	5
DNA Replication, Recombination, and Repair	double-stranded DNA break repair	double-stranded DNA break repair of epithelial cells	0.00542	SMAD3	1
DNA Replication, Recombination, and Repair	elongation	elongation of mitotic spindle	0.0108	KIF23	1
DNA Replication, Recombination, and Repair	homologous recombination	homologous recombination of chromosomes	0.0215	GADD45A	1
DNA Replication, Recombination, and Repair	mutation	mutation of gene	0.0321	GADD45A	1
DNA Replication, Recombination, and Repair	modification	modification of DNA	0.0336	ATF7IP, GADD45A, HSPA1A	3
Amino Acid Metabolism	dephosphorylation	dephosphorylation of amino acids	0.0017	DUSP10, PDP1, PTPRR	3
Amino Acid Metabolism	sulfation	sulfation of L-l-tyrosine	0.00542	TPST1	1
Amino Acid Metabolism	modification	modification of amino acids	0.00561	DUSP10, NEK6, PDP1, PTPRR, SGK1, TPST1	6
Amino Acid Metabolism	production	production of GABA	0.00812	EGR1	1
Post-Translational Modification	dephosphorylation	dephosphorylation of amino acids	0.0017	DUSP10, PDP1, PTPRR	3
Post-Translational Modification	sulfation	sulfation of L-l-tyrosine	0.00542	TPST1	1
Post-Translational Modification	modification	modification of amino acids	0.00561	DUSP10, NEK6, PDP1, PTPRR, SGK1, TPST1	6
Small Molecule Biochemistry	dephosphorylation	dephosphorylation of amino acids	0.0017	DUSP10, PDP1, PTPRR	3
Small Molecule Biochemistry	biosynthesis	biosynthesis of thromboxane A2	0.00271	LDLR	1
Small Molecule Biochemistry	biosynthesis	biosynthesis of triacylglycerol	0.0295	AGPAT9	1
Small Molecule Biochemistry	circulation	circulation of daunorubicin	0.00271	LDLR	1
Small Molecule Biochemistry	production	production of cholesterol	0.00271	LDLR	1
Small Molecule Biochemistry	production	production of GABA	0.00812	EGR1	1
Small Molecule Biochemistry	production	production of proteoglycan	0.0108	SMAD3	1
Small Molecule Biochemistry	production	production of fatty acid	0.0162	LDLR	1
Small Molecule Biochemistry	quantity	quantity of 1-palmitoyl-2-(5-oxovaleroyl)-sn-glycero-3-phosphorylcholine	0.00542	LDLR	1
Small Molecule Biochemistry	quantity	quantity of 1-palmitoyl-2-glutaroyl-sn-glycero-3-phosphorylcholine	0.00812	LDLR	1
Small Molecule Biochemistry	quantity	quantity of epoprostenol	0.0108	LDLR	1
Small Molecule Biochemistry	quantity	quantity of bilirubin	0.0242	ATF3	1
Small Molecule Biochemistry	quantity	quantity of bile acid	0.0295	ATF3	1
Small Molecule Biochemistry	quantity	quantity of glycosaminoglycan	0.0295	SMAD3	1
Small Molecule Biochemistry	regulation	regulation of cholesterol	0.00542	LDLR	1
Small Molecule Biochemistry	sulfation	sulfation of L-l-tyrosine	0.00542	TPST1	1
Small Molecule Biochemistry	upregulation	upregulation of corticosterone	0.00542	PLAT	1
Small Molecule Biochemistry	modification	modification of amino acids	0.00561	DUSP10, NEK6, PDP1, PTPRR, SGK1, TPST1	6
Small Molecule Biochemistry	depletion	depletion of cholesterol	0.00812	LDLR	1
Small Molecule Biochemistry	secretion	secretion of sterol	0.0108	LDLR	1
Small Molecule Biochemistry	homeostasis	homeostasis of lipid	0.0162	LDLR	1
Small Molecule Biochemistry	homeostasis	homeostasis of Na+	0.0189	SGK1	1
Small Molecule Biochemistry	hydrolysis	hydrolysis of cholesterol ester	0.0162	LDLR	1
Small Molecule Biochemistry	excretion	excretion of sterol	0.0215	LDLR	1
Small Molecule Biochemistry	clearance	clearance of triacylglycerol	0.0295	LDLR	1
Small Molecule Biochemistry	accumulation	accumulation of cholesterol ester	0.0321	LDLR	1
Genetic Disorder	Huntington's disease	Huntington's disease	0.00203	EGR1, GADD45A, HSPA1A, LDLR, PDP1, PLK2, SGK1	7
Genetic Disorder	methemglobinemia, type II	methemglobinemia, type II	0.00271	CYB5R1	1
Genetic Disorder	methemoglobinemia, type I	methemoglobinemia, type I	0.00271	CYB5R1	1
Genetic Disorder	ulcerated cutaneous xanthomatosis	ulcerated cutaneous xanthomatosis of mice	0.00542	LDLR	1
Genetic Disorder	non-insulin-dependent diabetes mellitus	non-insulin-dependent diabetes mellitus of mice	0.00812	LDLR	1
Genetic Disorder	severe combined immunodeficiency (autosomal recessive)	severe combined immunodeficiency (autosomal recessive)	0.00812	IL7R	1
Genetic Disorder	Wilson's disease	Wilson's disease	0.0108	LDLR	1
Genetic Disorder	obesity	obesity of rats	0.0108	LDLR	1
Genetic Disorder	autosomal dominant hypercholesterolemia	autosomal dominant hypercholesterolemia	0.0189	LDLR	1
Genetic Disorder	genetic disorder	genetic disorder	0.0264	AGPAT9, CSRNP2, CYB5R1, DUSP10, EGR1, GADD45A, HIVEP2, HSPA1A, IL7R, KIF23, LDLR, MAPRE1, NEDD4L, NEK6, PDP1, PLAT, PLK2, PTPRR, SGK1, SH3PXD2A, SMAD3, SORBS2, TOX2, TXNIP, VPS54, ZFP36L1	26
Genetic Disorder	hypercholesterolemia	hypercholesterolemia of mice	0.0321	LDLR	1
Skeletal and Muscular Disorders	Huntington's disease	Huntington's disease	0.00203	EGR1, GADD45A, HSPA1A, LDLR, PDP1, PLK2, SGK1	7
Skeletal and Muscular Disorders	Wilson's disease	Wilson's disease	0.0108	LDLR	1
Skeletal and Muscular Disorders	fracture	fracture of bone	0.0162	SMAD3	1
Skeletal and Muscular Disorders	skeletal and muscular disorder	skeletal and muscular disorder	0.0176	EGR1, GADD45A, HSPA1A, IL7R, LDLR, MAPRE1, PDP1, PLAT, PLK2, PTPRR, SGK1, SH3PXD2A, SMAD3, SORBS2, TPST1	15
Skeletal and Muscular Disorders	arthritis	arthritis of joint	0.0215	PLAT	1
Antigen Presentation	infiltration	infiltration by tumor-associated macrophages	0.00271	SMAD3	1
Antigen Presentation	infiltration	infiltration by macrophages	0.0127	LDLR, SMAD3	2
Antigen Presentation	quantity	quantity of monocyte-derived macrophages	0.00812	LDLR	1
Antigen Presentation	quantity	quantity of foam cells	0.0162	LDLR	1
Antimicrobial Response	aggregation	aggregation of rhinovirus	0.00271	LDLR	1
Carbohydrate Metabolism	circulation	circulation of daunorubicin	0.00271	LDLR	1
Carbohydrate Metabolism	quantity	quantity of 1-palmitoyl-2-(5-oxovaleroyl)-sn-glycero-3-phosphorylcholine	0.00542	LDLR	1
Carbohydrate Metabolism	quantity	quantity of 1-palmitoyl-2-glutaroyl-sn-glycero-3-phosphorylcholine	0.00812	LDLR	1
Carbohydrate Metabolism	quantity	quantity of glycosaminoglycan	0.0295	SMAD3	1
Carbohydrate Metabolism	production	production of proteoglycan	0.0108	SMAD3	1
Cardiovascular System Development and Function	total peripheral resistance	total peripheral resistance of cerebellum	0.00271	PLAT	1
Cardiovascular System Development and Function	conduction	conduction of heart	0.00542	ATF3	1
Cardiovascular System Development and Function	preservation	preservation of elastic lamina	0.00542	LDLR	1
Cardiovascular System Development and Function	size	size of atrium	0.0108	ATF3	1
Cardiovascular System Development and Function	survival	survival of heart cell lines	0.0108	TXNIP	1
Cardiovascular System Development and Function	total end-diastolic diameter	total end-diastolic diameter of left ventricle	0.0108	SMAD3	1
Cardiovascular System Development and Function	angiogenesis	angiogenesis of endothelial tissue	0.0189	PLAT	1
Cardiovascular System Development and Function	blood pressure	blood pressure of rodents	0.019	PLAT, SGK1	2
Cardiovascular System Development and Function	tubulogenesis	tubulogenesis of endothelial cell lines	0.0321	ATF3	1
Cell Morphology	collapse	collapse of actin cytoskeleton	0.00271	SORBS2	1
Cell Morphology	morphology	morphology of somatotrophs	0.00271	EGR1	1
Cell Morphology	morphology	morphology of germ cell tumor cell lines	0.00542	EGR1	1
Cell Morphology	mineralization	mineralization of eukaryotic cells	0.00502	HIVEP2, SMAD3	2
Cell Morphology	mineralization	mineralization of fibroblast cell lines	0.00542	SMAD3	1
Cell Morphology	mineralization	mineralization of bone marrow cells	0.0189	HIVEP2	1
Cell Morphology	double-stranded DNA break repair	double-stranded DNA break repair of epithelial cells	0.00542	SMAD3	1
Cell Morphology	elongation	elongation of microtubules	0.00542	MAPRE1	1
Cell Morphology	sprouting	sprouting of mossy fibers	0.00542	PLAT	1
Cell Morphology	multinucleation	multinucleation of cervical cancer cell lines	0.00812	KIF23	1
Cell Morphology	polarization	polarization of microtubules	0.00812	KIF23	1
Cell Morphology	size	size of fibroblasts	0.0135	GADD45A	1
Cell Morphology	branching	branching of fibroblast cell lines	0.0189	RND3	1
Cell Morphology	extension	extension of neurites	0.0325	ATF3, PLAT	2
Cell-mediated Immune Response	differentiation	differentiation of peripheral T lymphocyte	0.00271	HIVEP2	1
Cell-mediated Immune Response	differentiation	differentiation of T lymphocytes	0.0274	EGR1, HIVEP2, IL7R	3
Cell-mediated Immune Response	metabolism	metabolism of thymocytes	0.00542	EGR1	1
Cell-mediated Immune Response	development	development of thymocytes	0.0116	EGR1, IL7R	2
Cell-mediated Immune Response	transmigration	transmigration of T lymphocytes	0.0321	LDLR	1
Cellular Compromise	collapse	collapse of actin cytoskeleton	0.00271	SORBS2	1
Cellular Compromise	degeneration	delay in degeneration of axons	0.00271	PLAT	1
Cellular Compromise	degeneration	degeneration of oocytes	0.00542	SMAD3	1
Cellular Compromise	degeneration	degeneration of cells	0.027	ATF3, SMAD3	2
Cellular Compromise	atrophy	atrophy of Leydig cells	0.00542	EGR1	1
Cellular Compromise	multinucleation	multinucleation of cervical cancer cell lines	0.00812	KIF23	1
Cellular Compromise	degranulation	degranulation of peritoneal cells	0.0135	PLAT	1
Cellular Compromise	oxidative stress response	oxidative stress response of mice	0.0135	LDLR	1
Dermatological Diseases and Conditions	fibrosis	fibrosis of skin lesion	0.00271	SMAD3	1
Dermatological Diseases and Conditions	acanthosis	acanthosis of epidermis	0.00542	SMAD3	1
Dermatological Diseases and Conditions	abscess	abscess	0.0135	SMAD3	1
Dermatological Diseases and Conditions	hyperproliferation	hyperproliferation of epidermal cells	0.0189	SMAD3	1
Dermatological Diseases and Conditions	blister	blister	0.0268	PLAT	1
Developmental Disorder	hypoplasia	hypoplasia of white pulp	0.00271	MYBL1	1
Developmental Disorder	hypertrophy	hypertrophy of atrium	0.00812	ATF3	1
Developmental Disorder	atresia	atresia of ovarian follicle	0.0135	SMAD3	1
Drug Metabolism	circulation	circulation of daunorubicin	0.00271	LDLR	1
Drug Metabolism	quantity	quantity of epoprostenol	0.0108	LDLR	1
Embryonic Development	sub-G1 phase	arrest in sub-G1 phase of embryonic cell lines	0.00271	TXNIP	1
Embryonic Development	development	development of axial mesendoderm	0.00542	SMAD3	1
Embryonic Development	morphogenesis	morphogenesis of paraxial mesoderm	0.00812	SMAD3	1
Embryonic Development	morphogenesis	morphogenesis of foregut	0.0215	SMAD3	1
Embryonic Development	resorption	resorption of bone	0.0204	EGR1, HIVEP2	2
Embryonic Development	tubulogenesis	tubulogenesis of endothelial cell lines	0.0321	ATF3	1
Endocrine System Development and Function	morphology	morphology of somatotrophs	0.00271	EGR1	1
Endocrine System Development and Function	morphology	morphology of zona glomerulosa	0.00812	PLAT	1
Endocrine System Development and Function	hormonal stress response	hormonal stress response of organism	0.0229	DUSP10, SGK1	2
Gastrointestinal Disease	dysfunction	dysfunction of liver	0.00271	ATF3	1
Gastrointestinal Disease	tumorigenesis	tumorigenesis of small intestine	0.00271	TXNIP	1
Gastrointestinal Disease	tumorigenesis	tumorigenesis of colon	0.0215	SMAD3	1
Gastrointestinal Disease	damage	damage of crypt	0.00542	IL7R	1
Gastrointestinal Disease	damage	damage of intestinal villus	0.00542	IL7R	1
Gastrointestinal Disease	intestinal cancer	intestinal cancer of mice	0.00542	SMAD3	1
Gastrointestinal Disease	immunological disorder	immunological disorder of intestine	0.0135	TXNIP	1
Hair and Skin Development and Function	epithelialization	epithelialization of wound	0.00271	SMAD3	1
Hair and Skin Development and Function	chemotaxis	chemotaxis of dermal fibroblasts	0.00542	SMAD3	1
Hair and Skin Development and Function	chemotaxis	chemotaxis of keratinocytes	0.00812	SMAD3	1
Hematopoiesis	differentiation	differentiation of peripheral T lymphocyte	0.00271	HIVEP2	1
Hematopoiesis	differentiation	differentiation of B-1 lymphocytes	0.0189	EGR1	1
Hematopoiesis	differentiation	differentiation of T lymphocytes	0.0274	EGR1, HIVEP2, IL7R	3
Hematopoiesis	generation	generation of pro-B lymphocytes	0.00271	IL7R	1
Hematopoiesis	metabolism	metabolism of thymocytes	0.00542	EGR1	1
Hematopoiesis	proliferation	proliferation of pre-B1 lymphocytes	0.00542	IL7R	1
Hematopoiesis	development	development of peripheral blood leukocytes	0.0108	IL7R	1
Hematopoiesis	development	development of thymocytes	0.0116	EGR1, IL7R	2
Hematopoiesis	quantity	quantity of pre-pro-B lymphocytes	0.0108	IL7R	1
Hematopoiesis	quantity	quantity of pro-T3 thymocytes	0.0108	IL7R	1
Hematopoiesis	mineralization	mineralization of bone marrow cells	0.0189	HIVEP2	1
Hematopoiesis	myelopoiesis	myelopoiesis of lymphatic system cells	0.0242	EGR1	1
Hematopoiesis	erythropoiesis	erythropoiesis of normal cells	0.0347	EGR1	1
Hepatic System Development and Function	metaphase/anaphase transition	metaphase/anaphase transition of liver cells	0.00271	EGR1	1
Hepatic System Development and Function	adhesion	adhesion of hepatocytes	0.00542	SMAD3	1
Hepatic System Development and Function	repair	repair of liver	0.00542	PLAT	1
Hepatic System Development and Function	chemotaxis	chemotaxis of hepatic stellate cells	0.0135	SMAD3	1
Hepatic System Disease	dysfunction	dysfunction of liver	0.00271	ATF3	1
Hepatic System Disease	Wilson's disease	Wilson's disease	0.0108	LDLR	1
Humoral Immune Response	generation	generation of pro-B lymphocytes	0.00271	IL7R	1
Humoral Immune Response	proliferation	proliferation of pre-B1 lymphocytes	0.00542	IL7R	1
Humoral Immune Response	quantity	quantity of pre-pro-B lymphocytes	0.0108	IL7R	1
Humoral Immune Response	differentiation	differentiation of B-1 lymphocytes	0.0189	EGR1	1
Humoral Immune Response	formation	formation of B lymphocytes	0.0189	SMAD3	1
Hypersensitivity Response	influx	influx of mast cells	0.00271	SMAD3	1
Hypersensitivity Response	degranulation	degranulation of peritoneal cells	0.0135	PLAT	1
Infection Mechanism	internalization	internalization of Hepatitis C virus	0.00271	LDLR	1
Infection Mechanism	internalization	internalization of Human rhinovirus 2	0.00542	LDLR	1
Infection Mechanism	viral entry	viral entry of virus chimera	0.00542	LDLR	1
Lipid Metabolism	biosynthesis	biosynthesis of thromboxane A2	0.00271	LDLR	1
Lipid Metabolism	biosynthesis	biosynthesis of triacylglycerol	0.0295	AGPAT9	1
Lipid Metabolism	production	production of cholesterol	0.00271	LDLR	1
Lipid Metabolism	production	production of fatty acid	0.0162	LDLR	1
Lipid Metabolism	quantity	quantity of 1-palmitoyl-2-(5-oxovaleroyl)-sn-glycero-3-phosphorylcholine	0.00542	LDLR	1
Lipid Metabolism	quantity	quantity of 1-palmitoyl-2-glutaroyl-sn-glycero-3-phosphorylcholine	0.00812	LDLR	1
Lipid Metabolism	quantity	quantity of epoprostenol	0.0108	LDLR	1
Lipid Metabolism	quantity	quantity of bile acid	0.0295	ATF3	1
Lipid Metabolism	regulation	regulation of cholesterol	0.00542	LDLR	1
Lipid Metabolism	upregulation	upregulation of corticosterone	0.00542	PLAT	1
Lipid Metabolism	depletion	depletion of cholesterol	0.00812	LDLR	1
Lipid Metabolism	secretion	secretion of sterol	0.0108	LDLR	1
Lipid Metabolism	homeostasis	homeostasis of lipid	0.0162	LDLR	1
Lipid Metabolism	hydrolysis	hydrolysis of cholesterol ester	0.0162	LDLR	1
Lipid Metabolism	excretion	excretion of sterol	0.0215	LDLR	1
Lipid Metabolism	clearance	clearance of triacylglycerol	0.0295	LDLR	1
Lipid Metabolism	accumulation	accumulation of cholesterol ester	0.0321	LDLR	1
Nervous System Development and Function	long-term potentiation	long-term potentiation of dentate gyrus	0.00271	EGR1	1
Nervous System Development and Function	long-term potentiation	long-term potentiation	0.00414	EGR1, PLAT, PLK2	3
Nervous System Development and Function	long-term potentiation	long-term potentiation of hippocampus	0.00429	PLAT, PLK2	2
Nervous System Development and Function	morphology	morphology of somatotrophs	0.00271	EGR1	1
Nervous System Development and Function	total peripheral resistance	total peripheral resistance of cerebellum	0.00271	PLAT	1
Nervous System Development and Function	cytostasis	cytostasis of astrocytes	0.00542	SMAD3	1
Nervous System Development and Function	presence	presence of granule cells	0.00542	PLAT	1
Nervous System Development and Function	regeneration	regeneration of peripheral nerve	0.00542	ATF3	1
Nervous System Development and Function	sprouting	sprouting of mossy fibers	0.00542	PLAT	1
Nervous System Development and Function	neurological function	neurological function of rats	0.00812	PLAT	1
Nervous System Development and Function	spatial learning	spatial learning by rats	0.00812	SGK1	1
Nervous System Development and Function	toe-spreading reflex	delay in toe-spreading reflex of hindlimb	0.00812	PLAT	1
Nervous System Development and Function	synaptic transmission	synaptic transmission of superior cervical ganglion neurons	0.0108	SNAPIN	1
Nervous System Development and Function	neurological process	neurological process of rats	0.0143	PLAT, SGK1	2
Nervous System Development and Function	organization	organization of neurofilaments	0.0215	VPS54	1
Nervous System Development and Function	development	development of adenohypophysis	0.0242	EGR1	1
Nervous System Development and Function	recognition memory	recognition memory of mice	0.0268	EGR1	1
Nervous System Development and Function	chemotaxis	chemotaxis of microglia	0.0321	SMAD3	1
Nervous System Development and Function	chemotaxis	chemotaxis of nervous tissue cell lines	0.0321	SMAD3	1
Nervous System Development and Function	neuritogenesis	neuritogenesis of neurons	0.0321	PLAT	1
Nervous System Development and Function	extension	extension of neurites	0.0325	ATF3, PLAT	2
Nervous System Development and Function	formation	formation of dendrites	0.0347	KIF23	1
Renal and Urological Disease	incidence	incidence of renal lesion	0.00271	PLAT	1
Renal and Urological Disease	renal and urological disorder	renal and urological disorder	0.00536	ATF3, GADD45A, LDLR, SGK1, SMAD3	5
Renal and Urological Disease	nephrotoxic acute renal failure	nephrotoxic acute renal failure	0.00542	ATF3	1
Renal and Urological Disease	tubulo-interstitial fibrosis	tubulo-interstitial fibrosis of mice	0.0108	SMAD3	1
Renal and Urological Disease	renal failure	renal failure	0.0108	ATF3, LDLR	2
Renal and Urological Disease	autoimmune glomerulonephritis	autoimmune glomerulonephritis of mice	0.0162	GADD45A	1
Renal and Urological Disease	renal lesion	renal lesion	0.0162	PLAT	1
Skeletal and Muscular System Development and Function	formation	formation of osteophyte	0.00271	SMAD3	1
Skeletal and Muscular System Development and Function	formation	formation of bone	0.0219	HIVEP2, SMAD3	2
Skeletal and Muscular System Development and Function	quantity	quantity of myofibroblasts	0.00271	SMAD3	1
Skeletal and Muscular System Development and Function	quantity	quantity of vascular smooth muscle cells	0.0108	LDLR	1
Skeletal and Muscular System Development and Function	quantity	quantity of muscle cells	0.0131	LDLR, SMAD3	2
Skeletal and Muscular System Development and Function	chondrogenesis	chondrogenesis of mesenchymal stem cells	0.00812	SMAD3	1
Skeletal and Muscular System Development and Function	thickness	thickness of smooth muscle	0.00812	SMAD3	1
Skeletal and Muscular System Development and Function	toe-spreading reflex	delay in toe-spreading reflex of hindlimb	0.00812	PLAT	1
Skeletal and Muscular System Development and Function	transmigration	delay in transmigration of smooth muscle cells	0.00812	LDLR	1
Skeletal and Muscular System Development and Function	S phase	entry into S phase of smooth muscle cells	0.0162	MYBL1	1
Skeletal and Muscular System Development and Function	migration	migration of smooth muscle cells	0.0195	LDLR, PLAT	2
Skeletal and Muscular System Development and Function	resorption	resorption of bone	0.0204	EGR1, HIVEP2	2
Skeletal and Muscular System Development and Function	survival	survival of muscle cell lines	0.0268	TXNIP	1
Skeletal and Muscular System Development and Function	differentiation	differentiation of bone cell lines	0.027	EGR1, HIVEP2	2
Tissue Development	aggregation	aggregation of schwannoma cell lines	0.00271	GTPBP4	1
Tissue Development	formation	formation of osteophyte	0.00271	SMAD3	1
Tissue Development	formation	formation of bone	0.0219	HIVEP2, SMAD3	2
Tissue Development	generation	generation of pro-B lymphocytes	0.00271	IL7R	1
Tissue Development	adhesion	adhesion of hepatocytes	0.00542	SMAD3	1
Tissue Development	development	development of axial mesendoderm	0.00542	SMAD3	1
Tissue Development	development	development of pericardium	0.0189	SMAD3	1
Tissue Development	regeneration	regeneration of peripheral nerve	0.00542	ATF3	1
Tissue Development	morphogenesis	morphogenesis of paraxial mesoderm	0.00812	SMAD3	1
Tissue Development	morphogenesis	morphogenesis of foregut	0.0215	SMAD3	1
Tissue Development	accumulation	accumulation of blood cells	0.0104	EGR1, LDLR, PLAT	3
Tissue Development	accumulation	accumulation of blood platelets	0.0162	PLAT	1
Tissue Development	angiogenesis	angiogenesis of endothelial tissue	0.0189	PLAT	1
Tissue Development	growth	growth of epithelial tissue	0.0189	SMAD3	1
Tissue Development	resorption	resorption of bone	0.0204	EGR1, HIVEP2	2
Tissue Development	deposition	deposition of extracellular matrix	0.0242	PLAT	1
Tissue Morphology	degeneration	degeneration of articular cartilage	0.00271	SMAD3	1
Tissue Morphology	functional integrity	functional integrity of basement membrane	0.00271	PLAT	1
Tissue Morphology	quantity	quantity of myofibroblasts	0.00271	SMAD3	1
Tissue Morphology	quantity	quantity of leukocytes	0.00272	EGR1, IL7R, LDLR, PLAT, SMAD3, TXNIP	6
Tissue Morphology	quantity	quantity of dendritic epidermal T cells	0.00542	IL7R	1
Tissue Morphology	quantity	quantity of mesenteric lymph node	0.00542	IL7R	1
Tissue Morphology	quantity	quantity of monocyte-derived macrophages	0.00812	LDLR	1
Tissue Morphology	quantity	quantity of phagocytes	0.00953	LDLR, PLAT, SMAD3	3
Tissue Morphology	quantity	quantity of brain cancer cell lines	0.0108	IL7R	1
Tissue Morphology	quantity	quantity of pre-pro-B lymphocytes	0.0108	IL7R	1
Tissue Morphology	quantity	quantity of pro-T3 thymocytes	0.0108	IL7R	1
Tissue Morphology	quantity	quantity of vascular smooth muscle cells	0.0108	LDLR	1
Tissue Morphology	quantity	quantity of muscle cells	0.0131	LDLR, SMAD3	2
Tissue Morphology	quantity	quantity of foam cells	0.0162	LDLR	1
Tissue Morphology	quantity	quantity of lymphocytes	0.0184	EGR1, IL7R, LDLR, TXNIP	4
Tissue Morphology	quantity	quantity of atherosclerotic lesion	0.0189	LDLR	1
Tissue Morphology	quantity	quantity of intraepithelial T lymphocytes	0.0242	IL7R	1
Tissue Morphology	width	width of wound	0.00271	SMAD3	1
Tissue Morphology	mass	mass of connective tissue	0.00283	ATF3, LDLR, SMAD3	3
Tissue Morphology	mass	mass of adipose tissue	0.0143	ATF3, LDLR	2
Tissue Morphology	volume	volume of lesion	0.00384	LDLR, PLAT	2
Tissue Morphology	volume	volume of atherosclerotic lesion	0.00542	LDLR	1
Tissue Morphology	morphology	morphology of fibrous cap	0.00542	LDLR	1
Tissue Morphology	structural integrity	structural integrity of basement membrane	0.00812	PLAT	1
Tissue Morphology	thickness	thickness of smooth muscle	0.00812	SMAD3	1
Tissue Morphology	resorption	resorption of bone	0.0204	EGR1, HIVEP2	2
Tissue Morphology	repair	repair of wound	0.0215	PLAT	1
Respiratory Disease	fibrosis	fibrosis of lung	0.003	EGR1, SMAD3	2
Digestive System Development and Function	repair	repair of liver	0.00542	PLAT	1
Organ Development	repair	repair of liver	0.00542	PLAT	1
Organ Development	development	development of adenohypophysis	0.0242	EGR1	1
Organ Development	formation	formation of glomerular crescent	0.0268	PLAT	1
Organ Development	recovery	recovery of organ	0.0321	PLAT	1
Organ Morphology	quantity	quantity of mesenteric lymph node	0.00542	IL7R	1
Organ Morphology	quantity	quantity of corpus luteum	0.0215	SMAD3	1
Organ Morphology	repair	repair of liver	0.00542	PLAT	1
Organ Morphology	morphology	morphology of zona glomerulosa	0.00812	PLAT	1
Organ Morphology	size	size of glomerular crescent	0.00812	PLAT	1
Organ Morphology	size	size of atrium	0.0108	ATF3	1
Renal and Urological System Development and Function	epithelial-mesenchymal transition	epithelial-mesenchymal transition of renal tubular epithelial cells	0.00542	SMAD3	1
Renal and Urological System Development and Function	size	size of glomerular crescent	0.00812	PLAT	1
Renal and Urological System Development and Function	cell cycle progression	arrest in cell cycle progression of kidney cell lines	0.0135	SMAD3	1
Renal and Urological System Development and Function	formation	formation of glomerular crescent	0.0268	PLAT	1
Vitamin and Mineral Metabolism	quantity	quantity of alpha-tocopherol phosphate	0.00542	LDLR	1
Behavior	learning	learning	0.00588	EGR1, PLAT, SGK1	3
Behavior	spatial learning	spatial learning by rats	0.00812	SGK1	1
Behavior	aversive behavior	aversive behavior of mice	0.0242	PLAT	1
Behavior	recognition memory	recognition memory of mice	0.0268	EGR1	1
Cell Signaling	activation	activation of cyclin-dependent protein kinase	0.00664	GADD45A, GTPBP4	2
Cell Signaling	I-kappaB kinase/NF-kappaB cascade	I-kappaB kinase/NF-kappaB cascade	0.033	NEK6, PLK2	2
Endocrine System Disorders	non-insulin-dependent diabetes mellitus	non-insulin-dependent diabetes mellitus of mice	0.00812	LDLR	1
Nutritional Disease	weight loss	weight loss of mice	0.00815	HSPA1A, IL7R	2
Nutritional Disease	Wilson's disease	Wilson's disease	0.0108	LDLR	1
Nutritional Disease	obesity	obesity of rats	0.0108	LDLR	1
Nutritional Disease	body mass index	body mass index of humans	0.0155	LDLR, SGK1	2
Nutritional Disease	nutritional disorder	nutritional disorder of mice	0.0224	HSPA1A, IL7R, LDLR	3
Inflammatory Disease	airway hyperresponsiveness	airway hyperresponsiveness of mice	0.0101	PLAT, SMAD3	2
Inflammatory Disease	swelling	swelling of brain	0.0108	PLAT	1
Inflammatory Disease	autoimmune glomerulonephritis	autoimmune glomerulonephritis of mice	0.0162	GADD45A	1
Inflammatory Disease	inflammatory disorder	inflammatory disorder of mice	0.0178	GADD45A, LDLR, PLAT, SMAD3	4
Inflammatory Disease	inflammatory disorder	inflammatory disorder	0.0311	EGR1, GADD45A, HSPA1A, IL7R, KIF23, LDLR, MAPRE1, NEDD4L, PLAT, PTPRR, SH3PXD2A, SMAD3, SORBS2, TPST1	14
Inflammatory Disease	arthritis	arthritis of joint	0.0215	PLAT	1
Tumor Morphology	proliferation	proliferation of neuroblastoma cells	0.0108	PLAT	1
Reproductive System Disease	atresia	atresia of ovarian follicle	0.0135	SMAD3	1
Reproductive System Disease	tumorigenesis	tumorigenesis of ovary	0.0162	GADD45A	1
Reproductive System Disease	endometriosis	endometriosis	0.0274	EGR1, PLK2, PTPRR, SGK1	4
Connective Tissue Disorders	fracture	fracture of bone	0.0162	SMAD3	1
Connective Tissue Disorders	arthritis	arthritis of joint	0.0215	PLAT	1
Organismal Development	mass	mass of mice	0.0168	LDLR, SMAD3, TPST1	3
Organismal Development	activation	activation of plasma	0.0189	PLAT	1
Organismal Development	angiogenesis	angiogenesis of endothelial tissue	0.0189	PLAT	1
