# Supplementary material for: Distinct Cytoplasmic and Nuclear Functions of the Stress Induced Protein DDIT3/CHOP/GADD153
Source: PLoS One. 2012 Apr 9;7(4):e33208. doi: 10.1371/journal.pone.0033208 (PMC3322118; doi:10.1371/journal.pone.0033208)
Supplement: Table S5 — Promoter analysis of DDIT3 regulated genes. (XLS) [file pone.0033208.s015.xls]

## Sheet: 4
Motif	Total Hits	Toplist Hits	P-value Permutation Test	P-value Fisher Test
V$ACAAT_B	3894	11	0.005	0.146946
V$AFP1_Q6	895	1	0.254	0.840958
V$AHR_01	732	4	0.015	0.0588735
V$AHR_Q5	12870	31	0.08	0.0800808
V$AHRARNT_01	12809	31	0.123	0.0747617
V$AHRARNT_02	895	4	0.013	0.104482
V$AHRHIF_Q6	15820	34	0.14	0.295818
V$AIRE_01	1549	3	0.695	0.610911
V$ALPHACP1_01	1810	5	0.039	0.297982
V$ALX4_01	1	0	0.983	1
V$AMEF2_Q6	1026	3	0.577	0.340783
V$AML_Q6	10220	13	1	0.993004
V$AML1_01	13681	19	0.987	0.996724
V$AML1_Q6	16394	30	0.892	0.877321
V$AP1_01	8914	18	0.262	0.547411
V$AP1_C	4804	11	0.304	0.368421
V$AP1_Q2	13270	23	0.639	0.89741
V$AP1_Q2_01	14364	27	0.493	0.772862
V$AP1_Q4	12442	22	0.511	0.854666
V$AP1_Q4_01	13859	26	0.424	0.768305
V$AP1_Q6	12442	22	0.51	0.854666
V$AP1_Q6_01	13847	26	0.457	0.766007
V$AP1FJ_Q2	16838	33	0.707	0.688686
V$AP2_Q3	14045	32	0.015	0.157309
V$AP2_Q6	10722	30	0.001	0.00860009
V$AP2_Q6_01	14780	32	0.143	0.291837
V$AP2ALPHA_01	21930	45	0.343	0.40215
V$AP2ALPHA_02	4820	10	0.353	0.513973
V$AP2ALPHA_03	1147	0	0.964	1
V$AP2GAMMA_01	20193	44	0.058	0.0574604
V$AP2REP_01	16921	37	0.366	0.197214
V$AP3_Q6	8605	16	0.578	0.70686
V$AP4_01	3419	7	0.85	0.542753
V$AP4_Q5	17895	36	0.711	0.585792
V$AP4_Q6	16870	33	0.841	0.696673
V$AP4_Q6_01	9917	23	0.292	0.220614
V$APOLYA_B	198	0	0.832	1
V$AR_01	544	1	0.118	0.669963
V$AR_02	727	2	0.294	0.432081
V$AR_03	1340	3	0.557	0.51048
V$AR_04	808	1	0.334	0.8092
V$AR_Q2	665	1	0.672	0.743051
V$AREB6_01	16396	26	0.92	0.992204
V$AREB6_02	17411	32	0.582	0.893661
V$AREB6_03	8923	13	0.63	0.95391
V$AREB6_04	18543	33	0.973	0.965013
V$ARNT_01	8057	14	0.618	0.798182
V$ARNT_02	2714	3	0.898	0.922685
V$ARP1_01	172	1	0.317	0.293587
V$ATATA_B	933	1	0.786	0.853149
V$ATF_01	8470	22	0.274	0.0859307
V$ATF_B	3758	11	0.148	0.122277
V$ATF1_Q6	1206	4	0.068	0.222955
V$ATF3_Q6	1281	4	0.077	0.25585
V$ATF4_Q2	3822	11	0.123	0.133559
V$ATF6_01	2003	7	0.064	0.103462
V$BACH1_01	1734	6	0.02	0.132254
V$BACH2_01	2792	8	0.156	0.192396
V$BARBIE_01	11180	27	0.025	0.115056
V$BCL6_01	20592	39	0.97	0.935851
V$BCL6_02	1248	4	0.154	0.241233
V$BCL6_Q3	10016	20	0.965	0.574163
V$BEL1_B	104	0	0.537	1
V$BEN_01	15223	37	0	0.0255414
V$BEN_02	1363	1	0.7	0.941032
V$BLIMP1_Q6	2859	7	0.471	0.35032
V$BRACH_01	3	0	0.584	1
V$BRCA_01	19633	35	0.969	0.982159
V$BRN2_01	5537	5	0.949	0.993449
V$CAAT_01	9984	23	0.13	0.232906
V$CAAT_C	426	2	0.311	0.211121
V$CACBINDINGPROTEIN_Q6	12858	30	0.155	0.13527
V$CACCCBINDINGFACTOR_Q6	3894	8	0.152	0.534638
V$CACD_01	11551	25	0.113	0.352782
V$CAP_01	22378	45	1	1
V$CART1_01	1286	4	0.105	0.258082
V$CBF_01	21853	44	0.218	0.715029
V$CBF_02	17026	33	0.321	0.734518
V$CDC5_01	531	0	1	1
V$CDP_01	266	0	0.256	1
V$CDP_02	351	0	0.83	1
V$CDPCR1_01	361	0	0.825	1
V$CDPCR3_01	236	0	0.701	1
V$CDPCR3HD_01	4770	6	0.703	0.939196
V$CDX_Q5	3034	5	0.572	0.748263
V$CDX2_Q5	2419	4	0.773	0.731441
V$CDXA_01	14040	33	0.084	0.0918916
V$CDXA_02	13947	28	0.181	0.571502
V$CEBP_01	11642	19	0.881	0.928892
V$CEBP_C	1264	5	0.119	0.108374
V$CEBP_Q2	11667	22	0.908	0.721235
V$CEBP_Q2_01	14752	27	0.816	0.840597
V$CEBP_Q3	21555	43	0.945	0.770906
V$CEBPA_01	9436	17	0.958	0.77146
V$CEBPB_01	10042	20	0.538	0.580332
V$CEBPB_02	7004	11	0.923	0.877351
V$CEBPDELTA_Q6	7476	14	0.865	0.681119
V$CEBPGAMMA_Q6	1779	5	0.329	0.285615
V$CETS168_Q6	16067	27	0.757	0.969721
V$CETS1P54_01	14745	35	0.055	0.0599601
V$CETS1P54_02	20537	38	0.859	0.971213
V$CETS1P54_03	11689	24	0.238	0.501541
V$CHCH_01	22375	45	0.073	0.993979
V$CHOP_01	5044	8	0.839	0.826638
V$CHX10_01	2325	2	0.942	0.955507
V$CIZ_01	13904	26	0.863	0.776817
V$CKROX_Q2	9303	23	0.009	0.125818
V$CLOCKBMAL_Q6	2746	3	0.9	0.926517
V$CLOX_01	343	0	0.834	1
V$CMAF_01	6519	13	0.952	0.570417
V$CMYB_01	8076	18	0.111	0.343438
V$CMYC_01	1751	1	0.954	0.97453
V$CMYC_02	2332	3	0.938	0.8615
V$CNOT3_01	11974	32	0	0.0121624
V$COMP1_01	171	1	0.213	0.292152
V$COREBINDINGFACTOR_Q6	9224	12	0.997	0.985622
V$COUP_01	664	1	0.587	0.742518
V$COUP_DR1_Q6	704	1	0.736	0.763039
V$COUPTF_Q6	2018	3	0.965	0.784272
V$CP2_01	6896	14	0.582	0.538976
V$CP2_02	7016	16	0.466	0.321699
V$CREB_01	5650	14	0.44	0.227432
V$CREB_02	8479	22	0.289	0.0868243
V$CREB_Q2	8094	21	0.246	0.0961492
V$CREB_Q2_01	8469	22	0.274	0.0858318
V$CREB_Q3	8534	22	0.309	0.0924306
V$CREB_Q4	8352	21	0.3	0.127127
V$CREB_Q4_01	8490	22	0.305	0.0879256
V$CREBATF_Q6	8510	22	0.328	0.0899534
V$CREBP1_01	520	0	0.87	1
V$CREBP1_Q2	4329	12	0.251	0.145893
V$CREBP1CJUN_01	2811	9	0.075	0.104295
V$CREL_01	7304	15	0.18	0.51639
V$CRX_Q4	8341	9	0.969	0.996182
V$CTCF_01	1804	6	0.05	0.151269
V$CTCF_02	2023	5	0.339	0.384953
V$CTF1_01	386	0	0.941	1
V$DAX1_01	7720	11	0.876	0.94616
V$DBP_Q6	16697	32	0.724	0.765892
V$DEAF1_01	568	1	0.698	0.685915
V$DEAF1_02	144	0	0.169	1
V$DEC_Q1	5399	10	0.49	0.673136
V$DELTAEF1_01	17424	32	0.564	0.89545
V$DMRT1_01	213	0	0.293	1
V$DMRT2_01	262	0	0.824	1
V$DMRT3_01	674	0	1	1
V$DMRT4_01	695	0	0.928	1
V$DMRT5_01	849	0	0.929	1
V$DMRT7_01	354	0	0.865	1
V$DR1_Q3	805	1	0.951	0.808001
V$DR3_Q4	500	0	0.959	1
V$DR4_Q2	481	1	0.629	0.624225
V$DTYPEPA_B	550	2	0.273	0.303665
V$E12_Q6	8932	13	0.62	0.954432
V$E2_01	931	1	0.689	0.85253
V$E2_Q6	1530	2	0.655	0.822601
V$E2_Q6_01	388	0	0.604	1
V$E2A_Q2	8910	13	0.613	0.953149
V$E2A_Q6	16370	24	0.995	0.998708
V$E2F_01	425	1	0.048	0.578406
V$E2F_02	1342	1	0.86	0.938318
V$E2F_03	3064	6	0.46	0.593534
V$E2F_Q2	16610	38	0.001	0.0760225
V$E2F_Q3	2807	9	0.031	0.103593
V$E2F_Q3_01	3943	9	0.325	0.396054
V$E2F_Q4	3720	9	0.126	0.328082
V$E2F_Q4_01	3735	7	0.362	0.642569
V$E2F_Q6	3061	9	0.04	0.153746
V$E2F_Q6_01	4397	8	0.533	0.682242
V$E2F1_01	19761	40	0.502	0.56725
V$E2F1_02	9016	19	0.197	0.451435
V$E2F1_Q3	10745	26	0.002	0.122471
V$E2F1_Q3_01	7901	22	0.001	0.0419191
V$E2F1_Q4	4545	10	0.323	0.432614
V$E2F1_Q4_01	3811	8	0.355	0.508227
V$E2F1_Q6	8068	18	0.024	0.34158
V$E2F1_Q6_01	5463	15	0.037	0.11316
V$E2F1DP1_01	7854	21	0.007	0.0724746
V$E2F1DP1RB_01	3072	7	0.17	0.424085
V$E2F1DP2_01	5447	13	0.17	0.288303
V$E2F4DP1_01	2237	6	0.156	0.29188
V$E2F4DP2_01	7070	21	0.008	0.0243071
V$E2F6_01	16013	33	0.697	0.470086
V$E47_01	7824	13	0.263	0.844341
V$E47_02	8881	13	0.621	0.951412
V$E4BP4_01	1650	1	0.943	0.968261
V$E4F1_Q6	3435	13	0.004	0.0151487
V$EBF_Q6	6171	10	0.695	0.834099
V$EBOX_Q6_01	12823	26	0.712	0.537203
V$EFC_Q6	129	0	0.433	1
V$EGR_Q6	14997	34	0.187	0.143693
V$EGR1_01	1159	1	0.631	0.90888
V$EGR2_01	2751	4	0.612	0.820429
V$EGR3_01	1651	2	0.341	0.854568
V$ELF1_Q5	18574	37	0.774	0.646587
V$ELF1_Q6	16638	31	0.803	0.844037
V$ELF5_01	20250	42	0.249	0.369072
V$ELK1_01	4742	8	0.755	0.766315
V$ELK1_02	11512	24	0.186	0.458976
V$ELK1_03	539	2	0.181	0.295446
V$ELK1_04	1095	2	0.284	0.653525
V$EN1_01	16593	27	0.996	0.987781
V$ER_Q6	13260	27	0.904	0.523637
V$ESE1_Q3	15979	31	0.848	0.710594
V$ETF_Q6	18946	40	0.116	0.292346
V$ETS_Q4	18520	37	0.781	0.630108
V$ETS_Q6	20124	42	0.282	0.322975
V$ETS1_B	16579	33	0.912	0.621848
V$ETS2_B	11156	23	0.811	0.492056
V$ETS2_Q6	20323	43	0.141	0.205131
V$EVI1_01	23	0	0.997	1
V$EVI1_02	1070	2	0.632	0.64083
V$EVI1_03	362	2	0.101	0.164679
V$EVI1_04	97	1	0.022	0.17772
V$EVI1_05	486	2	0.207	0.255767
V$EVI1_06	1609	2	0.812	0.844099
V$FAC1_01	5440	10	0.884	0.683348
V$FLI1_Q6	19723	42	0.058	0.202564
V$FOX_Q2	3488	6	0.414	0.723106
V$FOXD3_01	4827	7	0.92	0.88095
V$FOXJ2_01	9378	15	0.815	0.907617
V$FOXJ2_02	1354	1	0.839	0.939883
V$FOXM1_01	8823	12	0.889	0.97424
V$FOXO1_01	14235	27	0.893	0.747456
V$FOXO1_02	3486	4	0.548	0.935374
V$FOXO1_Q5	14246	27	0.903	0.749674
V$FOXO3_01	3208	5	0.639	0.792459
V$FOXO3A_Q1	10422	20	0.725	0.667337
V$FOXO4_01	14223	27	0.874	0.745025
V$FOXO4_02	3613	6	0.754	0.75565
V$FOXP1_01	264	0	0.21	1
V$FOXP3_Q4	115	2	0.01	0.022447
V$FRA1_Q5	4962	14	0.005	0.105648
V$FREAC2_01	4475	6	0.788	0.909947
V$FREAC3_01	1856	4	0.669	0.519282
V$FREAC4_01	1110	1	0.265	0.898903
V$FREAC7_01	7019	14	0.293	0.570578
V$FXR_IR1_Q6	209	2	0.108	0.0661506
V$FXR_Q3	110	0	0.68	1
V$GABP_B	12200	24	0.43	0.622911
V$GADP_01	8751	15	0.656	0.827887
V$GAF_Q6	6002	15	0.259	0.204045
V$GATA_C	8955	17	0.514	0.673785
V$GATA_Q6	12941	25	0.659	0.679321
V$GATA1_01	22259	44	0.726	0.976078
V$GATA1_02	12271	23	0.87	0.743603
V$GATA1_03	8403	10	0.971	0.990879
V$GATA1_04	11257	20	0.969	0.825345
V$GATA1_05	8484	15	0.739	0.782942
V$GATA1_06	8484	15	0.781	0.782942
V$GATA2_01	22259	44	0.71	0.976078
V$GATA2_02	8484	15	0.781	0.782942
V$GATA2_03	3466	5	0.64	0.847032
V$GATA3_01	19648	37	0.861	0.909376
V$GATA3_02	8484	15	0.769	0.782942
V$GATA3_03	5728	9	0.99	0.849709
V$GATA4_Q3	1009	1	0.95	0.874852
V$GATA6_01	22172	44	0.631	0.935498
V$GC_01	14359	33	0.001	0.128553
V$GCM_Q2	6458	16	0.406	0.201844
V$GCNF_01	186	0	0.531	1
V$GEN_INI_B	21827	44	0.912	0.695589
V$GEN_INI2_B	22203	45	0.589	0.702127
V$GEN_INI3_B	22303	45	0.592	0.859659
V$GFI1_01	11272	22	0.352	0.636082
V$GFI1_Q6	17237	32	0.782	0.867817
V$GFI1B_01	4791	11	0.252	0.364778
V$GLI_Q2	4736	11	0.273	0.349449
V$GR_01	5367	8	0.963	0.877728
V$GR_Q6	13131	18	0.997	0.996269
V$GRE_C	644	0	0.933	1
V$GTF2IRD1_01	9246	12	0.978	0.986093
V$GZF1_01	106	0	0.6	1
V$HAND1E47_01	18052	36	0.882	0.632045
V$HEB_Q6	5293	14	0.041	0.157631
V$HELIOSA_01	21556	45	0.415	0.185301
V$HELIOSA_02	14136	23	0.941	0.964899
V$HEN1_01	1228	5	0.327	0.0988253
V$HEN1_02	1455	6	0.167	0.0697218
V$HES1_Q2	4967	13	0.338	0.181676
V$HFH1_01	4228	7	0.76	0.772131
V$HFH3_01	10255	19	0.694	0.736372
V$HFH4_01	1642	4	0.196	0.422625
V$HFH8_01	9054	17	0.708	0.695323
V$HIC1_02	18750	41	0.045	0.124918
V$HIC1_03	16969	39	0.06	0.0572664
V$HIF1_Q3	8074	14	0.626	0.801137
V$HIF1_Q5	8089	15	0.523	0.704591
V$HIF2A_01	8118	15	0.56	0.710795
V$HLF_01	1498	1	0.909	0.95589
V$HMEF2_Q6	322	3	0.048	0.0268451
V$HMGIY_Q3	9004	19	0.746	0.448509
V$HMGIY_Q6	18754	39	0.224	0.391234
V$HMX1_01	451	5	0.002	0.00204624
V$HNF1_01	949	0	0.953	1
V$HNF1_C	229	0	0.972	1
V$HNF1_Q6	2496	1	0.862	0.995143
V$HNF1_Q6_01	1967	1	0.73	0.984148
V$HNF3_Q6	13895	27	0.841	0.674619
V$HNF3_Q6_01	14236	27	0.898	0.747658
V$HNF3A_01	7330	16	0.192	0.398008
V$HNF3ALPHA_Q6	11635	21	0.753	0.806563
V$HNF3B_01	12152	21	0.807	0.880673
V$HNF4_01	2825	3	1	0.935265
V$HNF4_01_B	3192	4	0.994	0.900764
V$HNF4_DR1_Q3	1390	2	0.961	0.778149
V$HNF4_Q6_01	4044	3	1	0.992524
V$HNF4ALPHA_Q6	1852	4	0.834	0.517533
V$HNF6_Q6	2955	4	0.594	0.862438
V$HOX13_01	321	1	0.133	0.478382
V$HOXA3_01	12252	23	0.941	0.739871
V$HOXA4_Q2	8107	15	0.626	0.708449
V$HOXA7_01	10459	21	0.256	0.56184
V$HP1SITEFACTOR_Q6	518	2	0.024	0.279729
V$HSF_Q6	386	1	0.115	0.543314
V$HSF1_01	9321	23	0.05	0.128128
V$HSF1_Q6	259	1	0.478	0.408078
V$HSF2_01	12573	29	0.418	0.166787
V$HSF2_02	149	1	0.126	0.259866
V$HTF_01	4021	9	0.582	0.420214
V$ICSBP_Q6	1938	6	0.092	0.190956
V$IK_Q5	20539	45	0	0.0210082
V$IK1_01	19109	41	0.088	0.193483
V$IK2_01	21221	45	0.009	0.0915076
V$IK3_01	6884	15	0.384	0.408308
V$IPF1_01	10531	16	0.871	0.956263
V$IPF1_02	2926	7	0.426	0.373394
V$IPF1_03	1962	1	0.956	0.983972
V$IPF1_04	1026	1	0.804	0.879259
V$IPF1_05	8867	14	0.546	0.908488
V$IPF1_Q4	6110	15	0.311	0.22588
V$IPF1_Q4_01	8314	18	0.34	0.399993
V$IPF1_Q6	8410	18	0.402	0.423358
V$IRF_Q6	5075	7	0.805	0.911807
V$IRF_Q6_01	6434	8	0.876	0.968738
V$IRF1_01	912	4	0.221	0.109983
V$IRF1_Q6	8210	10	0.998	0.987618
V$IRF2_01	815	1	0.759	0.811969
V$IRF3_Q3	6394	10	0.716	0.867833
V$IRF7_01	2044	4	0.535	0.598115
V$ISRE_01	1587	5	0.112	0.212208
V$KAISO_01	13408	27	0.327	0.55977
V$KID3_01	22221	45	0	0.728231
V$KROX_Q6	11577	25	0.233	0.358625
V$LBP1_Q6	19460	39	0.407	0.629371
V$LDSPOLYA_B	8307	15	0.722	0.749518
V$LEF1_Q2	15856	31	0.92	0.681627
V$LEF1_Q2_01	15810	31	0.952	0.670547
V$LEF1TCF1_Q4	13653	28	0.936	0.49901
V$LFA1_Q6	11903	24	0.497	0.552991
V$LHX3_01	3337	2	0.823	0.993829
V$LMO2COM_01	10285	14	0.813	0.985416
V$LMO2COM_02	12084	23	0.963	0.705738
V$LPOLYA_B	7050	12	0.831	0.803545
V$LRF_Q2	18517	42	0.022	0.0360864
V$LRH1_Q5	15897	30	0.976	0.79374
V$LUN1_01	38	0	0.486	1
V$LXR_DR4_Q3	122	0	0.74	1
V$LXR_Q3	234	2	0.179	0.080424
V$LYF1_01	10618	19	0.317	0.802618
V$MAF_Q6	1812	2	0.784	0.88915
V$MAF_Q6_01	5102	14	0.014	0.126084
V$MAFB_01	19550	37	0.923	0.892688
V$MAX_01	2726	3	0.92	0.924143
V$MAZ_Q6	14434	31	0.018	0.327409
V$MAZR_01	8589	25	0.018	0.0143056
V$MEF2_01	103	1	0.187	0.187635
V$MEF2_02	1969	7	0.106	0.0965637
V$MEF2_03	1740	7	0.114	0.0572494
V$MEF2_04	56	0	0.984	1
V$MEF2_Q6_01	2712	5	0.238	0.650329
V$MEF3_B	1661	2	0.701	0.856967
V$MEIS1_01	12583	22	0.965	0.873422
V$MEIS1AHOXA9_01	320	0	0.972	1
V$MEIS1BHOXA9_02	1226	0	0.964	1
V$MIF1_01	285	1	0.131	0.438621
V$MINI19_B	2101	6	0.084	0.244215
V$MINI20_B	4397	7	0.263	0.808159
V$MIZF_01	3102	9	0.04	0.162866
V$MMEF2_Q6	8059	15	0.491	0.698102
V$MOVOB_01	17261	40	0.005	0.0371296
V$MRF2_01	6606	6	0.988	0.996884
V$MSX1_01	4843	11	0.538	0.379392
V$MTATA_B	4766	11	0.054	0.357792
V$MTERF_01	832	1	0.229	0.818532
V$MTF1_01	2	0	0.486	1
V$MTF1_02	11115	26	0.105	0.173726
V$MTF1_Q4	2683	9	0.227	0.0832269
V$MUSCLE_INI_B	10522	23	0.206	0.343521
V$MYB_Q3	17294	31	0.623	0.931857
V$MYB_Q5_01	20543	42	0.33	0.489929
V$MYB_Q6	19977	37	0.751	0.953081
V$MYC_Q2	7717	13	0.657	0.827877
V$MYCMAX_01	2720	3	0.898	0.923417
V$MYCMAX_02	2736	3	0.923	0.925338
V$MYCMAX_03	2714	3	0.916	0.922685
V$MYCMAX_B	5576	12	0.217	0.449218
V$MYOD_01	8899	13	0.603	0.952496
V$MYOD_Q6	13879	20	0.96	0.99453
V$MYOD_Q6_01	9127	14	0.607	0.931715
V$MYOGENIN_Q6	14251	21	0.985	0.993483
V$MYOGNF1_01	4	0	0.65	1
V$MZF1_01	19288	43	0.043	0.0417868
V$MZF1_02	15007	32	0.294	0.343083
V$NANOG_01	5827	18	0.079	0.0282614
V$NANOG_02	11962	22	0.965	0.777867
V$NCX_01	8813	14	0.97	0.902984
V$NERF_Q2	4800	12	0.348	0.244971
V$NF1_Q6	15114	32	0.179	0.368549
V$NF1_Q6_01	15121	32	0.18	0.370241
V$NFAT_Q4_01	18206	38	0.194	0.380637
V$NFAT_Q6	18190	38	0.164	0.375979
V$NFAT1_Q6	18243	38	0.167	0.391511
V$NFE2_01	3314	5	0.485	0.816421
V$NFKAPPAB_01	2683	7	0.522	0.291042
V$NFKAPPAB50_01	2194	5	0.078	0.455181
V$NFKAPPAB65_01	2696	6	0.094	0.462212
V$NFKB_C	1505	2	0.574	0.81528
V$NFKB_Q6	3673	7	0.323	0.623874
V$NFKB_Q6_01	3007	6	0.217	0.574106
V$NFMUE1_Q6	4926	7	0.941	0.894161
V$NFY_01	11489	26	0.07	0.237553
V$NFY_C	2186	4	0.691	0.652625
V$NFY_Q6	11542	26	0.067	0.247538
V$NFY_Q6_01	11522	26	0.062	0.243744
V$NGFIC_01	2314	4	0.244	0.697604
V$NKX22_01	2169	5	0.481	0.444986
V$NKX25_01	14883	28	0.948	0.780684
V$NKX25_02	7914	9	0.924	0.992086
V$NKX25_Q5	14851	28	0.946	0.774518
V$NKX32_01	21042	42	0.618	0.719371
V$NKX3A_01	3351	7	0.603	0.520014
V$NKX61_01	3220	7	0.154	0.475358
V$NKX62_Q2	10475	16	0.896	0.953069
V$NMYC_01	2732	3	0.906	0.924862
V$NRF1_Q6	5050	14	0.089	0.118227
V$NRF2_01	14216	26	0.665	0.831035
V$NRF2_Q4	3896	10	0.052	0.248365
V$NRSE_B	30	0	0.548	1
V$NRSF_01	50	0	0.905	1
V$NRSF_Q4	85	0	0.997	1
V$NUR77_Q5	6653	12	0.656	0.72525
V$NURR1_Q3	17393	36	0.427	0.43835
V$OCT_C	1548	4	0.428	0.378879
V$OCT_Q6	5475	10	0.94	0.69193
V$OCT1_01	944	2	0.664	0.571524
V$OCT1_02	3313	5	0.96	0.816205
V$OCT1_03	11390	20	0.962	0.84521
V$OCT1_04	3049	4	0.987	0.878894
V$OCT1_05	1212	3	0.671	0.44323
V$OCT1_06	4623	8	0.908	0.739112
V$OCT1_07	992	0	0.957	1
V$OCT1_B	3053	5	0.967	0.753387
V$OCT1_Q5_01	3693	9	0.736	0.320033
V$OCT1_Q6	2958	6	0.844	0.55709
V$OCT4_01	583	0	0.673	1
V$OCT4_02	415	2	0.235	0.203024
V$OG2_01	9591	12	0.928	0.991909
V$OLF1_01	2644	5	0.486	0.627067
V$OSF2_Q6	16366	30	0.9	0.873293
V$OTX_Q1	8315	9	0.978	0.996003
V$P300_01	16324	37	0.077	0.105414
V$P50P50_Q3	6643	21	0.031	0.0118661
V$P50RELAP65_Q5_01	8230	14	0.157	0.826942
V$P53_02	9718	18	0.889	0.729016
V$P53_DECAMER_Q2	7266	14	0.792	0.631934
V$PADS_C	6200	3	1	0.999926
V$PARP_Q3	20796	42	0.437	0.605257
V$PAX_Q6	1291	0	0.887	1
V$PAX2_01	767	0	0.864	1
V$PAX2_02	22158	43	0.871	0.990182
V$PAX3_01	574	1	0.147	0.689784
V$PAX3_B	2824	6	0.032	0.509263
V$PAX4_01	403	0	0.917	1
V$PAX4_02	7633	9	0.869	0.987561
V$PAX4_03	18187	39	0.018	0.236338
V$PAX4_04	511	1	0.301	0.646729
V$PAX5_01	438	2	0.252	0.219994
V$PAX5_02	28	0	0.337	1
V$PAX6_01	95	0	0.271	1
V$PAX6_Q2	260	0	0.756	1
V$PAX8_01	4963	9	0.445	0.693683
V$PAX8_B	3880	10	0.041	0.244228
V$PAX9_B	85	0	0.717	1
V$PBX_Q3	2505	4	0.819	0.757087
V$PBX1_01	6701	13	0.083	0.616853
V$PBX1_02	710	2	0.099	0.420201
V$PBX1_03	5428	5	0.959	0.992047
V$PEA3_Q6	21443	44	0.346	0.433766
V$PEBP_Q6	6460	6	0.999	0.995926
V$PIT1_Q6	3410	5	0.847	0.836255
V$PITX2_Q2	5043	6	0.876	0.958637
V$PLZF_02	51	0	0.182	1
V$POLY_C	770	5	0.141	0.0186767
V$POU1F1_Q6	4447	8	0.28	0.695394
V$POU3F2_01	402	0	0.928	1
V$POU3F2_02	867	3	0.098	0.252808
V$POU6F1_01	700	1	0.099	0.761061
V$PPAR_DR1_Q2	927	2	0.674	0.561494
V$PPARA_01	25	0	0.688	1
V$PPARA_02	584	1	0.719	0.696129
V$PPARG_01	52	0	0.83	1
V$PPARG_03	386	1	0.534	0.543314
V$PR_01	5367	8	0.97	0.877728
V$PR_02	5003	8	0.912	0.819178
V$PTF1BETA_Q6	1690	6	0.606	0.120953
V$PU1_01	18507	38	0.466	0.47264
V$PU1_Q4	10942	21	0.693	0.67263
V$PU1_Q6	18263	39	0.338	0.254387
V$R_01	720	2	0.451	0.427204
V$RBPJK_01	5547	10	0.963	0.709181
V$RBPJK_Q4	9097	19	0.494	0.471225
V$RELBP52_01	1206	3	0.328	0.439994
V$REST_01	243	0	0.391	1
V$RFX_Q6	12160	25	0.4	0.496083
V$RFX1_01	8013	19	0.255	0.226946
V$RFX1_02	6738	13	0.408	0.626056
V$RNF96_01	10716	28	0.055	0.0375218
V$ROAZ_01	169	0	0.796	1
V$RORA_Q4	4994	9	0.658	0.701401
V$RORA1_01	10516	18	0.902	0.862407
V$RORA2_01	1471	2	0.81	0.804904
V$RP58_01	1871	1	0.734	0.980417
V$RREB1_01	1630	6	0.158	0.106389
V$RSRFC4_01	762	3	0.061	0.197071
V$RSRFC4_Q2	870	4	0.029	0.0966372
V$RUSH1A_02	20857	44	0.543	0.180005
V$RXRLXRB_01	84	0	0.656	1
V$S8_01	9489	12	0.908	0.990469
V$SAP1A_01	7054	13	0.775	0.700611
V$SATB1_01	336	2	0.041	0.146417
V$SEF1_C	9	0	0.625	1
V$SF1_Q6	9802	16	0.925	0.898275
V$SF1_Q6_01	15941	30	0.97	0.802144
V$SMAD_Q6	21508	45	0.805	0.167597
V$SMAD_Q6_01	15252	33	0.921	0.283544
V$SMAD3_Q6	5587	9	0.958	0.826429
V$SMAD4_Q6	2866	6	0.411	0.524438
V$SOX_Q6	2819	5	0.881	0.685161
V$SOX10_Q6	15470	30	0.711	0.703345
V$SOX2_Q6	12550	22	0.889	0.869187
V$SOX5_01	9374	11	0.984	0.995374
V$SOX9_B1	9342	11	0.976	0.995113
V$SOX9_Q4	15680	31	0.952	0.638616
V$SP1_01	15807	35	0	0.188286
V$SP1_Q2_01	15207	38	0	0.0101563
V$SP1_Q4_01	14856	37	0	0.0147837
V$SP1_Q6	14790	33	0.001	0.193495
V$SP1_Q6_01	14110	33	0.002	0.0991576
V$SP1SP3_Q4	14689	34	0.043	0.104528
V$SP3_Q3	2140	7	0.032	0.13397
V$SP4_Q5	13148	33	0.001	0.0308553
V$SPIB_01	6582	14	0.758	0.456678
V$SPZ1_01	20646	44	0.058	0.126986
V$SREBP_Q3	6248	15	0.273	0.255346
V$SREBP_Q6	16767	26	0.985	0.99641
V$SREBP1_01	1269	3	0.352	0.473624
V$SREBP1_02	1133	5	0.075	0.0758567
V$SREBP1_Q5	17677	39	0.04	0.1377
V$SREBP1_Q6	10096	25	0.071	0.10431
V$SREBP2_Q6	21160	44	0.372	0.289014
V$SRF_01	18	2	0	0.000592699
V$SRF_02	621	4	0.043	0.0357023
V$SRF_C	404	3	0.042	0.0474563
V$SRF_Q4	298	3	0.034	0.0219791
V$SRF_Q5_01	467	3	0.067	0.0673169
V$SRF_Q5_02	252	3	0.041	0.0141388
V$SRF_Q6	672	3	0.162	0.152324
V$SRY_01	14518	27	0.94	0.801363
V$SRY_02	10237	15	0.943	0.967209
V$STAF_01	193	0	0.525	1
V$STAF_02	2617	2	0.417	0.974278
V$STAT_01	4116	9	0.304	0.449705
V$STAT_Q6	11337	25	0.327	0.306116
V$STAT1_01	481	0	0.529	1
V$STAT1_05	3863	7	0.548	0.679574
V$STAT1STAT1_Q3	1871	4	0.705	0.525816
V$STAT3_01	194	0	0.561	1
V$STAT3STAT3_Q3	3690	6	0.238	0.77435
V$STAT5A_01	1776	5	0.226	0.284424
V$STAT5A_02	134	0	0.644	1
V$STAT5B_01	964	3	0.215	0.306241
V$STRA13_01	2776	3	0.916	0.929956
V$SZF11_01	1062	2	0.817	0.636694
V$T3R_01	3452	3	0.967	0.977687
V$TAACC_B	15	0	0.413	1
V$TAL1_Q6	6956	11	0.436	0.871052
V$TAL1ALPHAE47_01	5141	6	0.814	0.964159
V$TAL1BETAE47_01	5212	6	0.804	0.967746
V$TAL1BETAITF2_01	4258	6	0.819	0.881708
V$TATA_01	10988	21	0.334	0.682581
V$TATA_C	10446	26	0.036	0.0895555
V$TAXCREB_01	1973	5	0.543	0.364352
V$TAXCREB_02	57	0	0.431	1
V$TBP_01	11845	23	0.321	0.654028
V$TBP_Q6	11860	23	0.318	0.657369
V$TBX22_01	5	0	0.91	1
V$TBX5_01	13661	29	0.24	0.380532
V$TBX5_02	13719	29	0.182	0.394238
V$TBX5_Q5	2447	3	0.924	0.883236
V$TCF11_01	9484	19	0.366	0.565421
V$TCF11MAFG_01	333	3	0.08	0.0292535
V$TCF4_Q5	5127	6	0.952	0.963412
V$TEF_Q6	1186	2	0.614	0.696823
V$TEF1_Q6	13868	32	0.505	0.132613
V$TEL2_Q6	3528	5	0.83	0.858304
V$TFE_Q6	4333	7	0.665	0.795026
V$TFIIA_Q6	2936	7	0.294	0.376852
V$TFIII_Q6	15787	41	0.001	0.000865631
V$TGIF_01	12593	22	0.949	0.874687
V$TITF1_Q3	7165	13	0.546	0.724845
V$TRF1_01	34	0	0.091	1
V$TST1_01	5071	10	0.842	0.585901
V$TTF1_Q6	20570	43	0.267	0.284217
V$UF1H3BETA_Q6	5495	15	0.032	0.117673
V$USF_01	2726	3	0.894	0.924143
V$USF_02	2726	3	0.897	0.924143
V$USF_C	2746	3	0.903	0.926517
V$USF_Q6	6100	14	0.081	0.332206
V$USF_Q6_01	2724	3	0.917	0.923901
V$USF2_Q6	20875	43	0.27	0.410053
V$VBP_01	1142	1	0.776	0.905533
V$VDR_Q3	6006	12	0.483	0.566994
V$VDRRXR_01	176	0	0.994	1
V$VJUN_01	669	2	0.119	0.391079
V$VMAF_01	1524	4	0.762	0.367669
V$VMYB_01	7722	15	0.298	0.620756
V$VMYB_02	7731	15	0.313	0.622917
V$WHN_B	12557	34	0.005	0.00552828
V$WT1_Q6	21569	45	0.012	0.190402
V$XBP1_01	7207	12	0.811	0.829991
V$XFD1_01	3941	4	0.749	0.968288
V$XFD2_01	5361	10	0.537	0.663522
V$XFD3_01	2441	4	0.54	0.738178
V$XPF1_Q6	5271	8	0.81	0.863928
V$XVENT1_01	10478	18	0.974	0.857318
V$YY1_01	17797	31	0.914	0.96981
V$YY1_02	5039	4	0.997	0.995423
V$YY1_Q6	12231	18	0.956	0.983176
V$YY1_Q6_02	16193	26	0.867	0.988514
V$ZBRK1_01	203	1	0.382	0.336669
V$ZEC_01	151	1	0.113	0.262859
V$ZF5_01	13859	32	0.005	0.131436
V$ZF5_B	7701	22	0.01	0.0315629
V$ZIC1_01	5681	8	0.743	0.915394
V$ZIC2_01	5364	9	0.864	0.784569
V$ZIC3_01	16637	36	0.078	0.247165
V$ZID_01	4039	12	0.174	0.0987526
V$ZNF219_01	10490	29	0.003	0.0132648
V$ZNF333_01	8485	14	0.92	0.864078
V$ZNF515_01	9166	29	0.014	0.00123598
V$ZTA_Q2	6029	15	0.647	0.209398
